# Supplementary material for: Multi-Variant Accuracy Evaluation of UAV Imaging Surveys: A Case Study on Investment Area
Source: Sensors (Basel). 2019 Nov 28;19(23):5229. doi: 10.3390/s19235229 (PMC6929115; doi:10.3390/s19235229)
Supplement: Supplementary file 1 [file sensors-19-05229-s001.zip]

Archive with 16 entries (15 files):
- supplementary_files/
- supplementary_files/App10_V6_p65q65_GPS_report.pdf
- supplementary_files/App11_V6_p65q65_noGPS_report.pdf
- supplementary_files/App12_V6_p85q45_GPS_report.pdf
- supplementary_files/App13_V6_p85q45_noGPS_report.pdf
- supplementary_files/App14_V6_report_noGPS.pdf
- supplementary_files/App15_GNSS_report.jxl
- supplementary_files/App1_V1_report.pdf
- supplementary_files/App2_V2_report.pdf
- supplementary_files/App3_V3_report.pdf
- supplementary_files/App4_V4_report.pdf
- supplementary_files/App5_V5_report.pdf
- supplementary_files/App6_V6_report.pdf
- supplementary_files/App7_V6_report_PS.pdf
- supplementary_files/App8_V6_p65q45_GPS_report.pdf
- supplementary_files/App9_V6_p65q45_noGPS_report.pdf
