# Supplementary material for: Multi-Variant Accuracy Evaluation of UAV Imaging Surveys: A Case Study on Investment Area
Source: Sensors (Basel). 2019 Nov 28;19(23):5229. doi: 10.3390/s19235229 (PMC6929115; doi:10.3390/s19235229)
Supplement: Supplementary file 1 [file sensors-19-05229-s001.zip › supplementary_files/App15_GNSS_report.jxl]

<?xml version="1.0" encoding="UTF-8"?>
<JOBFile jobName="strykowgg" version="5.3" product="Trimble Survey Controller" productVersion="12.46" productDBVersion="1246-5" TimeStamp="2018-10-30T13:05:20"
         xmlns:xsi="http://www.w3.org/2001/XMLSchema-instance"
         xsi:schemaLocation="http://www.trimble.com/schema/JobXML/5_3 http://www.trimble.com/schema/JobXML/5_3/JobXMLSchema-5.3.xsd">
    <FieldBook>

        <EllipsoidRecord ID="00000002" TimeStamp="2018-10-30T13:05:57">
            <EarthRadius>6378137</EarthRadius>
            <Flattening>0.00335281067183</Flattening>
        </EllipsoidRecord>

        <ProjectionRecord ID="00000003" TimeStamp="2018-10-30T13:05:57">
            <Projection>
                <Type>TransverseMercator</Type>
                <ShiftGridFileName/>
                <CentralLatitude>0</CentralLatitude>
                <CentralLongitude>21</CentralLongitude>
                <FalseNorthing>0</FalseNorthing>
                <FalseEasting>7500000</FalseEasting>
                <Scale>0.999923</Scale>
            </Projection>
            <LocalSite>
                <Type>Grid</Type>
                <ProjectLocationLatitude/>
                <ProjectLocationLongitude/>
                <ProjectLocationHeight>100</ProjectLocationHeight>
            </LocalSite>
        </ProjectionRecord>

        <DatumRecord ID="00000004" TimeStamp="2018-10-30T13:05:57">
            <Type>SevenParameter</Type>
            <Direction>WGS84ToLocal</Direction>
            <EarthRadius>6378137</EarthRadius>
            <Flattening>0.00335281067183</Flattening>
            <RotationX>0</RotationX>
            <RotationY>0</RotationY>
            <RotationZ>0</RotationZ>
            <TranslationX>0</TranslationX>
            <TranslationY>0</TranslationY>
            <TranslationZ>0</TranslationZ>
            <Scale>1</Scale>
        </DatumRecord>

        <HorizontalAdjustmentRecord ID="00000005" TimeStamp="2018-10-30T13:05:57">
            <Type>NoAdjustment</Type>
        </HorizontalAdjustmentRecord>

        <VerticalAdjustmentRecord ID="00000006" TimeStamp="2018-10-30T13:05:57">
            <Type>GeoidModel</Type>
            <GeoidName>WARMINSKO-MAZURSKIE_GEO</GeoidName>
        </VerticalAdjustmentRecord>

        <CoordinateSystemRecord ID="00000007" TimeStamp="2018-10-30T13:05:57">
            <SystemName>Polska</SystemName>
            <ZoneName>2000/21</ZoneName>
            <DatumName>WGS 1984</DatumName>
        </CoordinateSystemRecord>

        <ProjectionRecord ID="00000009" TimeStamp="2018-10-30T13:07:18">
            <Projection>
                <Type>TransverseMercator</Type>
                <ShiftGridFileName/>
                <CentralLatitude>0</CentralLatitude>
                <CentralLongitude>18</CentralLongitude>
                <FalseNorthing>0</FalseNorthing>
                <FalseEasting>6500000</FalseEasting>
                <Scale>0.999923</Scale>
            </Projection>
            <LocalSite>
                <Type>Grid</Type>
                <ProjectLocationLatitude/>
                <ProjectLocationLongitude/>
                <ProjectLocationHeight>100</ProjectLocationHeight>
            </LocalSite>
        </ProjectionRecord>

        <VerticalAdjustmentRecord ID="0000000a" TimeStamp="2018-10-30T13:07:18">
            <Type>GeoidModel</Type>
            <GeoidName>LODZKIE_GEO</GeoidName>
        </VerticalAdjustmentRecord>

        <CoordinateSystemRecord ID="0000000b" TimeStamp="2018-10-30T13:07:18">
            <SystemName>Polska</SystemName>
            <ZoneName>2000/18</ZoneName>
            <DatumName>WGS 1984</DatumName>
        </CoordinateSystemRecord>

        <UnitsRecord ID="0000000e" TimeStamp="2018-10-30T13:30:24">
            <DistanceUnits>Metres</DistanceUnits>
            <HeightUnits>Metres</HeightUnits>
            <AngleUnits>DMSDegrees</AngleUnits>
            <AzimuthFormat>Azimuth</AzimuthFormat>
            <LatitudeLongitudeUnits>DMSDegrees</LatitudeLongitudeUnits>
            <CoordinateOrder>North-East-Elevation</CoordinateOrder>
            <TemperatureUnits>Celsius</TemperatureUnits>
            <PressureUnits>MilliBar</PressureUnits>
            <GradeUnits>Percentage</GradeUnits>
            <AreaUnits>SquareMetres</AreaUnits>
            <StationingFormat>1+000.0</StationingFormat>
        </UnitsRecord>

        <FeatureCodingRecord ID="0000000f" TimeStamp="2018-10-30T13:30:24">
            <LibraryName>Default</LibraryName>
            <SourceFilename>Export.DDF</SourceFilename>
            <AttributeCheckSum>33580</AttributeCheckSum>
            <AttributesStored>false</AttributesStored>
        </FeatureCodingRecord>

        <CorrectionsRecord ID="00000010" TimeStamp="2018-10-30T13:30:24">
            <SouthAzimuth>false</SouthAzimuth>
            <GridOrientation>IncreasingNorthEast</GridOrientation>
            <MagneticDeclination>0</MagneticDeclination>
            <Distances>GridDistance</Distances>
            <ApplySeaLevelCorrection>true</ApplySeaLevelCorrection>
            <NeighbourhoodAdjustment>
                <Applied>false</Applied>
                <WeightExponent>0.5</WeightExponent>
            </NeighbourhoodAdjustment>
        </CorrectionsRecord>

        <JobPropertiesRecord ID="00000012" TimeStamp="2018-10-30T13:30:24">
            <Reference/>
            <Description/>
            <Operator>gig</Operator>
            <JobNote/>
        </JobPropertiesRecord>

        <TimeZoneRecord ID="00000015" TimeStamp="2018-10-30T13:30:26">
            <ZoneName>Central Europe Standard Time</ZoneName>
            <HoursToUTC>-1</HoursToUTC>
        </TimeZoneRecord>

        <RoverSurveyOptionsRecord ID="00000017" TimeStamp="2018-11-01T10:14:00">
            <ElevationMask>10</ElevationMask>
            <PDOPMask>6</PDOPMask>
        </RoverSurveyOptionsRecord>

        <RoverSurveyOptionsRecord ID="00000024" TimeStamp="2018-11-01T10:16:23">
            <ElevationMask>10</ElevationMask>
            <PDOPMask>6</PDOPMask>
        </RoverSurveyOptionsRecord>

        <NTRIPDataSourceRecord ID="00000030" TimeStamp="2018-11-01T10:16:58">
            <MountPoint>NET_RTCM3</MountPoint>
            <DataFormat>RTCM 3</DataFormat>
            <Solution>Sieć</Solution>
            <IPAdress>88.86.116.1</IPAdress>
            <IPPort>2101</IPPort>
        </NTRIPDataSourceRecord>

        <RoverSurveyOptionsRecord ID="00000031" TimeStamp="2018-11-01T10:16:59">
            <ElevationMask>10</ElevationMask>
            <PDOPMask>6</PDOPMask>
        </RoverSurveyOptionsRecord>

        <SurveyEventRecord ID="00000032" TimeStamp="2018-11-01T10:16:59">
            <Event>StartRoverSurvey</Event>
        </SurveyEventRecord>

        <PointRecord ID="00000033" TimeStamp="2018-11-01T10:17:04">
            <Name>PRS963733653173</Name>
            <Code/>
            <Method>FromBase</Method>
            <SurveyMethod>KeyedIn</SurveyMethod>
            <Classification>Normal</Classification>
            <Deleted>false</Deleted>

            <WGS84>
                <Latitude>51.662133621787</Latitude>
                <Longitude>19.488396810132</Longitude>
                <Height>231.05853691231</Height>
            </WGS84>

            <ComputedGrid>
                <North>5726359.4835365</North>
                <East>6602977.3090211</East>
                <Elevation>197.03536358701</Elevation>
            </ComputedGrid>
        </PointRecord>

        <GPSEquipmentRecord ID="00000036" TimeStamp="2018-11-01T10:17:04">
            <ReceiverType/>
            <ReceiverSerialNumber/>
            <ReceiverFirmwareVersion>0</ReceiverFirmwareVersion>
            <AntennaType>AdV Null Antenna</AntennaType>
            <AntennaSerialNumber/>
            <AntennaNumber>255</AntennaNumber>
            <AntennaMeasurementMethod>Antenna Phase Center</AntennaMeasurementMethod>
            <AntennaMethod>1</AntennaMethod>
            <AntennaTapeAdjustment>0</AntennaTapeAdjustment>
            <AntennaHorizontalOffset>0</AntennaHorizontalOffset>
            <AntennaVerticalOffset>0</AntennaVerticalOffset>
        </GPSEquipmentRecord>

        <AntennaRecord ID="00000037" TimeStamp="2018-11-01T10:17:04">
            <MeasuredHeight>0</MeasuredHeight>
            <MeasurementType>Corrected</MeasurementType>
            <GPSEquipmentID>00000036</GPSEquipmentID>
            <ReducedHeight>0</ReducedHeight>
        </AntennaRecord>

        <ReferenceRecord ID="00000038" TimeStamp="2018-11-01T10:17:04">
            <PointName>PRS963733653173</PointName>
            <AntennaID>00000037</AntennaID>
        </ReferenceRecord>

        <InitialisationRecord ID="00000039" TimeStamp="2018-11-01T10:17:09">
            <InitialisationEvent>GainedInitialisation</InitialisationEvent>
            <Time>
                <GPSWeek>2025</GPSWeek>
                <Seconds>379043</Seconds>
            </Time>
            <InitialisationType>OnTheFly</InitialisationType>
            <SurveyType>RealTime</SurveyType>
            <InitialisationCounter>1</InitialisationCounter>
            <PointName/>
        </InitialisationRecord>

        <GPSEquipmentRecord ID="0000003b" TimeStamp="2018-11-01T10:20:33">
            <ReceiverType>SPS882</ReceiverType>
            <ReceiverSerialNumber>5027436608</ReceiverSerialNumber>
            <ReceiverFirmwareVersion>4.16</ReceiverFirmwareVersion>
            <AntennaType>R8 GNSS/SPS88x Internal</AntennaType>
            <AntennaSerialNumber/>
            <AntennaNumber>186</AntennaNumber>
            <AntennaMeasurementMethod>Bottom of antenna mount</AntennaMeasurementMethod>
            <AntennaMethod>0</AntennaMethod>
            <AntennaTapeAdjustment>0</AntennaTapeAdjustment>
            <AntennaHorizontalOffset>0</AntennaHorizontalOffset>
            <AntennaVerticalOffset>0.0649</AntennaVerticalOffset>
        </GPSEquipmentRecord>

        <AntennaRecord ID="0000003c" TimeStamp="2018-11-01T10:20:33">
            <MeasuredHeight>2</MeasuredHeight>
            <MeasurementType>Raw</MeasurementType>
            <GPSEquipmentID>0000003b</GPSEquipmentID>
            <ReducedHeight>2.0649</ReducedHeight>
        </AntennaRecord>

        <PointRecord ID="0000003d" TimeStamp="2018-11-01T10:20:33">
            <Name>a10000</Name>
            <Code/>
            <Method>GpsStaticObservation</Method>
            <SurveyMethod>NetworkFix</SurveyMethod>
            <Classification>Normal</Classification>
            <Deleted>false</Deleted>

            <ECEFDeltas>
                <DeltaX>-20075.853658023</DeltaX>
                <DeltaY>662.81947981822</DeltaY>
                <DeltaZ>14700.788315204</DeltaZ>
            </ECEFDeltas>
            <ReferenceRecordID>00000038</ReferenceRecordID>
            <RTK_Base>PRS963733653173</RTK_Base>
            <AntennaID>0000003c</AntennaID>

            <ComputedGrid>
                <North>5750294.8194634</North>
                <East>6609812.9866448</East>
                <Elevation>172.74477463481</Elevation>
            </ComputedGrid>
            <Precision>
                <Horizontal>0.00915671456669</Horizontal>
                <Vertical>0.01244994885677</Vertical>
            </Precision>
            <QualityControl1>
                <NumberOfSatellites>18</NumberOfSatellites>
                <RelativeDOPs>true</RelativeDOPs>
                <PDOP>1.1125293970108</PDOP>
                <HDOP>0.65842616558075</HDOP>
                <VDOP>0.89701467752457</VDOP>
                <RMS>23.849426131499</RMS>
                <NumberOfPositionsUsed>35</NumberOfPositionsUsed>
                <HorizontalStandardDeviation/>
                <VerticalStandardDeviation/>
                <StartTime>
                    <GPSWeek>2025</GPSWeek>
                    <Seconds>379215</Seconds>
                </StartTime>
                <EndTime>
                    <GPSWeek>2025</GPSWeek>
                    <Seconds>379252.4</Seconds>
                </EndTime>
                <MonitorStatus>NotMonitored</MonitorStatus>
            </QualityControl1>
            <QualityControl3>
                <SigmaNorth>0.00959738437086</SigmaNorth>
                <SigmaEast>0.00680378219113</SigmaEast>
                <SigmaElevation>0.01611448079348</SigmaElevation>
                <CovarianceNorthEast>-0.00000432663455</CovarianceNorthEast>
                <SemiMajorAxis>0.00961846020073</SemiMajorAxis>
                <SemiMinorAxis>0.00677395518869</SemiMinorAxis>
                <Orientation>3.0482616424561</Orientation>
                <UnitVariance>0.60000002384186</UnitVariance>
            </QualityControl3>
        </PointRecord>

        <PointRecord ID="00000044" TimeStamp="2018-11-01T10:20:54">
            <Name>a10001</Name>
            <Code>60x40</Code>
            <Method>GpsStaticObservation</Method>
            <SurveyMethod>NetworkFix</SurveyMethod>
            <Classification>Normal</Classification>
            <Deleted>false</Deleted>

            <ECEFDeltas>
                <DeltaX>-20075.849345232</DeltaX>
                <DeltaY>662.7703730124</DeltaY>
                <DeltaZ>14700.794865666</DeltaZ>
            </ECEFDeltas>
            <ReferenceRecordID>00000038</ReferenceRecordID>
            <RTK_Base>PRS963733653173</RTK_Base>
            <AntennaID>0000003c</AntennaID>

            <ComputedGrid>
                <North>5750294.8322192</North>
                <East>6609812.9386429</East>
                <Elevation>172.74226888507</Elevation>
            </ComputedGrid>
            <Precision>
                <Horizontal>0.00938147608161</Horizontal>
                <Vertical>0.01273560824415</Vertical>
            </Precision>
            <QualityControl1>
                <NumberOfSatellites>18</NumberOfSatellites>
                <RelativeDOPs>true</RelativeDOPs>
                <PDOP>1.1106499433517</PDOP>
                <HDOP>0.65863037109375</HDOP>
                <VDOP>0.89431434869766</VDOP>
                <RMS>28.447610767264</RMS>
                <NumberOfPositionsUsed>6</NumberOfPositionsUsed>
                <HorizontalStandardDeviation/>
                <VerticalStandardDeviation/>
                <StartTime>
                    <GPSWeek>2025</GPSWeek>
                    <Seconds>379268.8</Seconds>
                </StartTime>
                <EndTime>
                    <GPSWeek>2025</GPSWeek>
                    <Seconds>379274</Seconds>
                </EndTime>
                <MonitorStatus>NotMonitored</MonitorStatus>
            </QualityControl1>
            <QualityControl3>
                <SigmaNorth>0.00985949952155</SigmaNorth>
                <SigmaEast>0.00694130919874</SigmaEast>
                <SigmaElevation>0.01648094318807</SigmaElevation>
                <CovarianceNorthEast>-0.00000475290744</CovarianceNorthEast>
                <SemiMajorAxis>0.00988262332976</SemiMajorAxis>
                <SemiMinorAxis>0.00690834736452</SemiMinorAxis>
                <Orientation>3.0458378791809</Orientation>
                <UnitVariance>0.60000002384186</UnitVariance>
            </QualityControl3>
        </PointRecord>

        <PointRecord ID="0000004b" TimeStamp="2018-11-01T10:21:04">
            <Name>a10002</Name>
            <Code>60x40</Code>
            <Method>GpsStaticObservation</Method>
            <SurveyMethod>NetworkFix</SurveyMethod>
            <Classification>Normal</Classification>
            <Deleted>false</Deleted>

            <ECEFDeltas>
                <DeltaX>-20075.84338851</DeltaX>
                <DeltaY>662.75449918048</DeltaY>
                <DeltaZ>14700.795938497</DeltaZ>
            </ECEFDeltas>
            <ReferenceRecordID>00000038</ReferenceRecordID>
            <RTK_Base>PRS963733653173</RTK_Base>
            <AntennaID>0000003c</AntennaID>

            <ComputedGrid>
                <North>5750294.8322835</North>
                <East>6609812.9216845</East>
                <Elevation>172.74329067428</Elevation>
            </ComputedGrid>
            <Precision>
                <Horizontal>0.00955051599105</Horizontal>
                <Vertical>0.01295574467864</Vertical>
            </Precision>
            <QualityControl1>
                <NumberOfSatellites>18</NumberOfSatellites>
                <RelativeDOPs>true</RelativeDOPs>
                <PDOP>1.1102895736694</PDOP>
                <HDOP>0.6587233543396</HDOP>
                <VDOP>0.89379841089249</VDOP>
                <RMS>24.642455473281</RMS>
                <NumberOfPositionsUsed>5</NumberOfPositionsUsed>
                <HorizontalStandardDeviation/>
                <VerticalStandardDeviation/>
                <StartTime>
                    <GPSWeek>2025</GPSWeek>
                    <Seconds>379280.4</Seconds>
                </StartTime>
                <EndTime>
                    <GPSWeek>2025</GPSWeek>
                    <Seconds>379284.2</Seconds>
                </EndTime>
                <MonitorStatus>NotMonitored</MonitorStatus>
            </QualityControl1>
            <QualityControl3>
                <SigmaNorth>0.01004793960601</SigmaNorth>
                <SigmaEast>0.00705434614792</SigmaEast>
                <SigmaElevation>0.01676447875798</SigmaElevation>
                <CovarianceNorthEast>-0.00000502483226</CovarianceNorthEast>
                <SemiMajorAxis>0.01007221918553</SemiMajorAxis>
                <SemiMinorAxis>0.00701963622123</SemiMinorAxis>
                <Orientation>3.0446784496307</Orientation>
                <UnitVariance>0.60000002384186</UnitVariance>
            </QualityControl3>
        </PointRecord>

        <PointRecord ID="00000052" TimeStamp="2018-11-01T10:21:16">
            <Name>a10003</Name>
            <Code>60x40</Code>
            <Method>GpsStaticObservation</Method>
            <SurveyMethod>NetworkFix</SurveyMethod>
            <Classification>Normal</Classification>
            <Deleted>false</Deleted>

            <ECEFDeltas>
                <DeltaX>-20075.987349797</DeltaX>
                <DeltaY>663.32670207159</DeltaY>
                <DeltaZ>14700.730701979</DeltaZ>
            </ECEFDeltas>
            <ReferenceRecordID>00000038</ReferenceRecordID>
            <RTK_Base>PRS963733653173</RTK_Base>
            <AntennaID>0000003c</AntennaID>

            <ComputedGrid>
                <North>5750294.7606185</North>
                <East>6609813.5107628</East>
                <Elevation>172.7267138735</Elevation>
            </ComputedGrid>
            <Precision>
                <Horizontal>0.00958526809211</Horizontal>
                <Vertical>0.01299154974197</Vertical>
            </Precision>
            <QualityControl1>
                <NumberOfSatellites>18</NumberOfSatellites>
                <RelativeDOPs>true</RelativeDOPs>
                <PDOP>1.1098523139954</PDOP>
                <HDOP>0.65883493423462</HDOP>
                <VDOP>0.89317280054092</VDOP>
                <RMS>25.28052580984</RMS>
                <NumberOfPositionsUsed>4</NumberOfPositionsUsed>
                <HorizontalStandardDeviation/>
                <VerticalStandardDeviation/>
                <StartTime>
                    <GPSWeek>2025</GPSWeek>
                    <Seconds>379292.6</Seconds>
                </StartTime>
                <EndTime>
                    <GPSWeek>2025</GPSWeek>
                    <Seconds>379296.4</Seconds>
                </EndTime>
                <MonitorStatus>NotMonitored</MonitorStatus>
            </QualityControl1>
            <QualityControl3>
                <SigmaNorth>0.01009229477495</SigmaNorth>
                <SigmaEast>0.00707339821383</SigmaEast>
                <SigmaElevation>0.01680899225175</SigmaElevation>
                <CovarianceNorthEast>-0.0000051759539</CovarianceNorthEast>
                <SemiMajorAxis>0.01011762488633</SemiMajorAxis>
                <SemiMinorAxis>0.0070371190086</SemiMinorAxis>
                <Orientation>3.0430097579956</Orientation>
                <UnitVariance>0.60000002384186</UnitVariance>
            </QualityControl3>
        </PointRecord>

        <PointRecord ID="00000059" TimeStamp="2018-11-01T10:21:32">
            <Name>a10004</Name>
            <Code>60x40</Code>
            <Method>GpsStaticObservation</Method>
            <SurveyMethod>NetworkFix</SurveyMethod>
            <Classification>Normal</Classification>
            <Deleted>false</Deleted>

            <ECEFDeltas>
                <DeltaX>-20075.528435764</DeltaX>
                <DeltaY>662.83231072687</DeltaY>
                <DeltaZ>14700.540229469</DeltaZ>
            </ECEFDeltas>
            <ReferenceRecordID>00000038</ReferenceRecordID>
            <RTK_Base>PRS963733653173</RTK_Base>
            <AntennaID>0000003c</AntennaID>

            <ComputedGrid>
                <North>5750294.4198469</North>
                <East>6609812.8983898</East>
                <Elevation>172.74140956931</Elevation>
            </ComputedGrid>
            <Precision>
                <Horizontal>0.00966687005796</Horizontal>
                <Vertical>0.01308674805402</Vertical>
            </Precision>
            <QualityControl1>
                <NumberOfSatellites>18</NumberOfSatellites>
                <RelativeDOPs>true</RelativeDOPs>
                <PDOP>1.1091862916946</PDOP>
                <HDOP>0.65898394584656</HDOP>
                <VDOP>0.89222139120102</VDOP>
                <RMS>24.946966911094</RMS>
                <NumberOfPositionsUsed>4</NumberOfPositionsUsed>
                <HorizontalStandardDeviation/>
                <VerticalStandardDeviation/>
                <StartTime>
                    <GPSWeek>2025</GPSWeek>
                    <Seconds>379309</Seconds>
                </StartTime>
                <EndTime>
                    <GPSWeek>2025</GPSWeek>
                    <Seconds>379312</Seconds>
                </EndTime>
                <MonitorStatus>NotMonitored</MonitorStatus>
            </QualityControl1>
            <QualityControl3>
                <SigmaNorth>0.01018797419965</SigmaNorth>
                <SigmaEast>0.00712338276207</SigmaEast>
                <SigmaElevation>0.01693068630993</SigmaElevation>
                <CovarianceNorthEast>-0.00000540946894</CovarianceNorthEast>
                <SemiMajorAxis>0.01021473389119</SemiMajorAxis>
                <SemiMinorAxis>0.00708495778963</SemiMinorAxis>
                <Orientation>3.0410070419312</Orientation>
                <UnitVariance>0.60000002384186</UnitVariance>
            </QualityControl3>
        </PointRecord>

        <PointRecord ID="00000060" TimeStamp="2018-11-01T10:21:57">
            <Name>a10005</Name>
            <Code>60x40</Code>
            <Method>GpsStaticObservation</Method>
            <SurveyMethod>NetworkFix</SurveyMethod>
            <Classification>Normal</Classification>
            <Deleted>false</Deleted>

            <ECEFDeltas>
                <DeltaX>-20075.67281223</DeltaX>
                <DeltaY>663.36039072741</DeltaY>
                <DeltaZ>14700.492037931</DeltaZ>
            </ECEFDeltas>
            <ReferenceRecordID>00000038</ReferenceRecordID>
            <RTK_Base>PRS963733653173</RTK_Base>
            <AntennaID>0000003c</AntennaID>

            <ComputedGrid>
                <North>5750294.3697416</North>
                <East>6609813.4455558</East>
                <Elevation>172.72886514085</Elevation>
            </ComputedGrid>
            <Precision>
                <Horizontal>0.00965881676624</Horizontal>
                <Vertical>0.01305046596819</Vertical>
            </Precision>
            <QualityControl1>
                <NumberOfSatellites>18</NumberOfSatellites>
                <RelativeDOPs>true</RelativeDOPs>
                <PDOP>1.1082800626755</PDOP>
                <HDOP>0.65922647714615</HDOP>
                <VDOP>0.89092886447906</VDOP>
                <RMS>26.814611792042</RMS>
                <NumberOfPositionsUsed>4</NumberOfPositionsUsed>
                <HorizontalStandardDeviation/>
                <VerticalStandardDeviation/>
                <StartTime>
                    <GPSWeek>2025</GPSWeek>
                    <Seconds>379334.2</Seconds>
                </StartTime>
                <EndTime>
                    <GPSWeek>2025</GPSWeek>
                    <Seconds>379337.4</Seconds>
                </EndTime>
                <MonitorStatus>NotMonitored</MonitorStatus>
            </QualityControl1>
            <QualityControl3>
                <SigmaNorth>0.01018588151783</SigmaNorth>
                <SigmaEast>0.0071168737486</SigmaEast>
                <SigmaElevation>0.01688027195632</SigmaElevation>
                <CovarianceNorthEast>-0.00000563578624</CovarianceNorthEast>
                <SemiMajorAxis>0.01021487731487</SemiMajorAxis>
                <SemiMinorAxis>0.00707519240677</SemiMinorAxis>
                <Orientation>3.0370140075684</Orientation>
                <UnitVariance>0.60000002384186</UnitVariance>
            </QualityControl3>
        </PointRecord>

        <PointRecord ID="00000067" TimeStamp="2018-11-01T10:22:20">
            <Name>a10006</Name>
            <Code>60x40</Code>
            <Method>GpsStaticObservation</Method>
            <SurveyMethod>NetworkFix</SurveyMethod>
            <Classification>Normal</Classification>
            <Deleted>false</Deleted>

            <ECEFDeltas>
                <DeltaX>-20077.963505526</DeltaX>
                <DeltaY>663.11378659308</DeltaY>
                <DeltaZ>14702.342803436</DeltaZ>
            </ECEFDeltas>
            <ReferenceRecordID>00000038</ReferenceRecordID>
            <RTK_Base>PRS963733653173</RTK_Base>
            <AntennaID>0000003c</AntennaID>

            <ComputedGrid>
                <North>5750297.2862255</North>
                <East>6609813.9177251</East>
                <Elevation>172.80155029013</Elevation>
            </ComputedGrid>
            <Precision>
                <Horizontal>0.0096175643933</Horizontal>
                <Vertical>0.01297299515241</Vertical>
            </Precision>
            <QualityControl1>
                <NumberOfSatellites>18</NumberOfSatellites>
                <RelativeDOPs>true</RelativeDOPs>
                <PDOP>1.1073532104492</PDOP>
                <HDOP>0.65943205356598</HDOP>
                <VDOP>0.88960957527161</VDOP>
                <RMS>27.094333710378</RMS>
                <NumberOfPositionsUsed>4</NumberOfPositionsUsed>
                <HorizontalStandardDeviation/>
                <VerticalStandardDeviation/>
                <StartTime>
                    <GPSWeek>2025</GPSWeek>
                    <Seconds>379357</Seconds>
                </StartTime>
                <EndTime>
                    <GPSWeek>2025</GPSWeek>
                    <Seconds>379360</Seconds>
                </EndTime>
                <MonitorStatus>NotMonitored</MonitorStatus>
            </QualityControl1>
            <QualityControl3>
                <SigmaNorth>0.01014915015548</SigmaNorth>
                <SigmaEast>0.00708349701017</SigmaEast>
                <SigmaElevation>0.01677734032273</SigmaElevation>
                <CovarianceNorthEast>-0.00000579386324</CovarianceNorthEast>
                <SemiMajorAxis>0.01018003933132</SemiMajorAxis>
                <SemiMinorAxis>0.00703903194517</SemiMinorAxis>
                <Orientation>3.0336310863495</Orientation>
                <UnitVariance>0.60000002384186</UnitVariance>
            </QualityControl3>
        </PointRecord>

        <PointRecord ID="0000006e" TimeStamp="2018-11-01T10:23:47">
            <Name>a10007</Name>
            <Code>49.5x49.5</Code>
            <Method>GpsStaticObservation</Method>
            <SurveyMethod>NetworkFix</SurveyMethod>
            <Classification>Normal</Classification>
            <Deleted>false</Deleted>

            <ECEFDeltas>
                <DeltaX>-20089.042686434</DeltaX>
                <DeltaY>672.68075539917</DeltaY>
                <DeltaZ>14708.094626181</DeltaZ>
            </ECEFDeltas>
            <ReferenceRecordID>00000038</ReferenceRecordID>
            <RTK_Base>PRS963733653173</RTK_Base>
            <AntennaID>0000003c</AntennaID>

            <ComputedGrid>
                <North>5750306.8010535</North>
                <East>6609826.4413763</East>
                <Elevation>172.8637380281</Elevation>
            </ComputedGrid>
            <Precision>
                <Horizontal>0.00933920004925</Horizontal>
                <Vertical>0.01251114572026</Vertical>
            </Precision>
            <QualityControl1>
                <NumberOfSatellites>18</NumberOfSatellites>
                <RelativeDOPs>true</RelativeDOPs>
                <PDOP>1.1043300628662</PDOP>
                <HDOP>0.66024744510651</HDOP>
                <VDOP>0.88532018661499</VDOP>
                <RMS>26.603204835402</RMS>
                <NumberOfPositionsUsed>15</NumberOfPositionsUsed>
                <HorizontalStandardDeviation/>
                <VerticalStandardDeviation/>
                <StartTime>
                    <GPSWeek>2025</GPSWeek>
                    <Seconds>379433.4</Seconds>
                </StartTime>
                <EndTime>
                    <GPSWeek>2025</GPSWeek>
                    <Seconds>379447.2</Seconds>
                </EndTime>
                <MonitorStatus>NotMonitored</MonitorStatus>
            </QualityControl1>
            <QualityControl3>
                <SigmaNorth>0.00987024139613</SigmaNorth>
                <SigmaEast>0.0069092544727</SigmaEast>
                <SigmaElevation>0.01615826785564</SigmaElevation>
                <CovarianceNorthEast>-0.00000608443088</CovarianceNorthEast>
                <SemiMajorAxis>0.00990736763924</SemiMajorAxis>
                <SemiMinorAxis>0.00685591204092</SemiMinorAxis>
                <Orientation>3.0214939117432</Orientation>
                <UnitVariance>0.60000002384186</UnitVariance>
            </QualityControl3>
        </PointRecord>

        <PointRecord ID="00000075" TimeStamp="2018-11-01T10:23:55">
            <Name>a10008</Name>
            <Code>49.5x49.5</Code>
            <Method>GpsStaticObservation</Method>
            <SurveyMethod>NetworkFix</SurveyMethod>
            <Classification>Normal</Classification>
            <Deleted>false</Deleted>

            <ECEFDeltas>
                <DeltaX>-20089.037138475</DeltaX>
                <DeltaY>672.67552902992</DeltaY>
                <DeltaZ>14708.086643934</DeltaZ>
            </ECEFDeltas>
            <ReferenceRecordID>00000038</ReferenceRecordID>
            <RTK_Base>PRS963733653173</RTK_Base>
            <AntennaID>0000003c</AntennaID>

            <ComputedGrid>
                <North>5750306.7932456</North>
                <East>6609826.4347611</East>
                <Elevation>172.8596029684</Elevation>
            </ComputedGrid>
            <Precision>
                <Horizontal>0.00941319535752</Horizontal>
                <Vertical>0.01260204228713</Vertical>
            </Precision>
            <QualityControl1>
                <NumberOfSatellites>18</NumberOfSatellites>
                <RelativeDOPs>true</RelativeDOPs>
                <PDOP>1.1035770177841</PDOP>
                <HDOP>0.66032260656357</HDOP>
                <VDOP>0.88425445556641</VDOP>
                <RMS>28.297533853012</RMS>
                <NumberOfPositionsUsed>4</NumberOfPositionsUsed>
                <HorizontalStandardDeviation/>
                <VerticalStandardDeviation/>
                <StartTime>
                    <GPSWeek>2025</GPSWeek>
                    <Seconds>379451.4</Seconds>
                </StartTime>
                <EndTime>
                    <GPSWeek>2025</GPSWeek>
                    <Seconds>379454.8</Seconds>
                </EndTime>
                <MonitorStatus>NotMonitored</MonitorStatus>
            </QualityControl1>
            <QualityControl3>
                <SigmaNorth>0.00995365809649</SigmaNorth>
                <SigmaEast>0.00694879097864</SigmaEast>
                <SigmaElevation>0.01627898216248</SigmaElevation>
                <CovarianceNorthEast>-0.00000626489827</CovarianceNorthEast>
                <SemiMajorAxis>0.00999183021486</SemiMajorAxis>
                <SemiMinorAxis>0.00689378939569</SemiMinorAxis>
                <Orientation>3.0206575393677</Orientation>
                <UnitVariance>0.60000002384186</UnitVariance>
            </QualityControl3>
        </PointRecord>

        <PointRecord ID="0000007c" TimeStamp="2018-11-01T10:24:06">
            <Name>a10009</Name>
            <Code>49.5x49.5</Code>
            <Method>GpsStaticObservation</Method>
            <SurveyMethod>NetworkFix</SurveyMethod>
            <Classification>Normal</Classification>
            <Deleted>false</Deleted>

            <ECEFDeltas>
                <DeltaX>-20088.666684944</DeltaX>
                <DeltaY>672.74668212631</DeltaY>
                <DeltaZ>14707.788906057</DeltaZ>
            </ECEFDeltas>
            <ReferenceRecordID>00000038</ReferenceRecordID>
            <RTK_Base>PRS963733653173</RTK_Base>
            <AntennaID>0000003c</AntennaID>

            <ComputedGrid>
                <North>5750306.3149541</North>
                <East>6609826.3880159</East>
                <Elevation>172.85555713389</Elevation>
            </ComputedGrid>
            <Precision>
                <Horizontal>0.00940576378103</Horizontal>
                <Vertical>0.01257968945002</Vertical>
            </Precision>
            <QualityControl1>
                <NumberOfSatellites>18</NumberOfSatellites>
                <RelativeDOPs>true</RelativeDOPs>
                <PDOP>1.1030693054199</PDOP>
                <HDOP>0.66043537855148</HDOP>
                <VDOP>0.88353645801544</VDOP>
                <RMS>26.159540733747</RMS>
                <NumberOfPositionsUsed>5</NumberOfPositionsUsed>
                <HorizontalStandardDeviation/>
                <VerticalStandardDeviation/>
                <StartTime>
                    <GPSWeek>2025</GPSWeek>
                    <Seconds>379462</Seconds>
                </StartTime>
                <EndTime>
                    <GPSWeek>2025</GPSWeek>
                    <Seconds>379465.8</Seconds>
                </EndTime>
                <MonitorStatus>NotMonitored</MonitorStatus>
            </QualityControl1>
            <QualityControl3>
                <SigmaNorth>0.00994749367237</SigmaNorth>
                <SigmaEast>0.0069336486049</SigmaEast>
                <SigmaElevation>0.01625320874155</SigmaElevation>
                <CovarianceNorthEast>-0.00000637406765</CovarianceNorthEast>
                <SemiMajorAxis>0.00998694356531</SemiMajorAxis>
                <SemiMinorAxis>0.00687670474872</SemiMinorAxis>
                <Orientation>3.0188364982605</Orientation>
                <UnitVariance>0.60000002384186</UnitVariance>
            </QualityControl3>
        </PointRecord>

        <PointRecord ID="00000083" TimeStamp="2018-11-01T10:24:22">
            <Name>a10010</Name>
            <Code>49.5x49.5</Code>
            <Method>GpsStaticObservation</Method>
            <SurveyMethod>NetworkFix</SurveyMethod>
            <Classification>Normal</Classification>
            <Deleted>false</Deleted>

            <ECEFDeltas>
                <DeltaX>-20088.579316264</DeltaX>
                <DeltaY>672.29232009128</DeltaY>
                <DeltaZ>14707.812347438</DeltaZ>
            </ECEFDeltas>
            <ReferenceRecordID>00000038</ReferenceRecordID>
            <RTK_Base>PRS963733653173</RTK_Base>
            <AntennaID>0000003c</AntennaID>

            <ComputedGrid>
                <North>5750306.3745183</North>
                <East>6609825.9292346</East>
                <Elevation>172.83073763469</Elevation>
            </ComputedGrid>
            <Precision>
                <Horizontal>0.00948310166207</Horizontal>
                <Vertical>0.01266632110157</Vertical>
            </Precision>
            <QualityControl1>
                <NumberOfSatellites>18</NumberOfSatellites>
                <RelativeDOPs>true</RelativeDOPs>
                <PDOP>1.1023854017258</PDOP>
                <HDOP>0.66058588027954</HDOP>
                <VDOP>0.88256990909576</VDOP>
                <RMS>26.736820214673</RMS>
                <NumberOfPositionsUsed>4</NumberOfPositionsUsed>
                <HorizontalStandardDeviation/>
                <VerticalStandardDeviation/>
                <StartTime>
                    <GPSWeek>2025</GPSWeek>
                    <Seconds>379479.2</Seconds>
                </StartTime>
                <EndTime>
                    <GPSWeek>2025</GPSWeek>
                    <Seconds>379482.4</Seconds>
                </EndTime>
                <MonitorStatus>NotMonitored</MonitorStatus>
            </QualityControl1>
            <QualityControl3>
                <SigmaNorth>0.01003498863429</SigmaNorth>
                <SigmaEast>0.00697330199182</SigmaEast>
                <SigmaElevation>0.01636908389628</SigmaElevation>
                <CovarianceNorthEast>-0.00000664866684</CovarianceNorthEast>
                <SemiMajorAxis>0.01007653120905</SemiMajorAxis>
                <SemiMinorAxis>0.00691313715652</SemiMinorAxis>
                <Orientation>3.0165867805481</Orientation>
                <UnitVariance>0.60000002384186</UnitVariance>
            </QualityControl3>
        </PointRecord>

        <PointRecord ID="0000008a" TimeStamp="2018-11-01T10:24:35">
            <Name>a10011</Name>
            <Code>49.5x49.5</Code>
            <Method>GpsStaticObservation</Method>
            <SurveyMethod>NetworkFix</SurveyMethod>
            <Classification>Normal</Classification>
            <Deleted>false</Deleted>

            <ECEFDeltas>
                <DeltaX>-20088.94999224</DeltaX>
                <DeltaY>672.22339515365</DeltaY>
                <DeltaZ>14708.118257903</DeltaZ>
            </ECEFDeltas>
            <ReferenceRecordID>00000038</ReferenceRecordID>
            <RTK_Base>PRS963733653173</RTK_Base>
            <AntennaID>0000003c</AntennaID>

            <ComputedGrid>
                <North>5750306.857479</North>
                <East>6609825.9780519</East>
                <Elevation>172.84154475936</Elevation>
            </ComputedGrid>
            <Precision>
                <Horizontal>0.00955895308498</Horizontal>
                <Vertical>0.01275483747759</Vertical>
            </Precision>
            <QualityControl1>
                <NumberOfSatellites>18</NumberOfSatellites>
                <RelativeDOPs>true</RelativeDOPs>
                <PDOP>1.1017805337906</PDOP>
                <HDOP>0.66069877147675</HDOP>
                <VDOP>0.88171565532684</VDOP>
                <RMS>28.515110413233</RMS>
                <NumberOfPositionsUsed>4</NumberOfPositionsUsed>
                <HorizontalStandardDeviation/>
                <VerticalStandardDeviation/>
                <StartTime>
                    <GPSWeek>2025</GPSWeek>
                    <Seconds>379492.6</Seconds>
                </StartTime>
                <EndTime>
                    <GPSWeek>2025</GPSWeek>
                    <Seconds>379495.6</Seconds>
                </EndTime>
                <MonitorStatus>NotMonitored</MonitorStatus>
            </QualityControl1>
            <QualityControl3>
                <SigmaNorth>0.01012100838125</SigmaNorth>
                <SigmaEast>0.007015934214</SigmaEast>
                <SigmaElevation>0.01648557558656</SigmaElevation>
                <CovarianceNorthEast>-0.00000689157059</CovarianceNorthEast>
                <SemiMajorAxis>0.01016429346055</SemiMajorAxis>
                <SemiMinorAxis>0.00695307692513</SemiMinorAxis>
                <Orientation>3.0148649215698</Orientation>
                <UnitVariance>0.60000002384186</UnitVariance>
            </QualityControl3>
        </PointRecord>

        <PointRecord ID="00000091" TimeStamp="2018-11-01T10:24:49">
            <Name>a10012</Name>
            <Code>49.5x49.5</Code>
            <Method>GpsStaticObservation</Method>
            <SurveyMethod>NetworkFix</SurveyMethod>
            <Classification>Normal</Classification>
            <Deleted>false</Deleted>

            <ECEFDeltas>
                <DeltaX>-20088.814978451</DeltaX>
                <DeltaY>672.49383851443</DeltaY>
                <DeltaZ>14707.949776292</DeltaZ>
            </ECEFDeltas>
            <ReferenceRecordID>00000038</ReferenceRecordID>
            <RTK_Base>PRS963733653173</RTK_Base>
            <AntennaID>0000003c</AntennaID>

            <ComputedGrid>
                <North>5750306.5866966</North>
                <East>6609826.1935433</East>
                <Elevation>172.84351733032</Elevation>
            </ComputedGrid>
            <Precision>
                <Horizontal>0.00947866049278</Horizontal>
                <Vertical>0.01263279792855</Vertical>
            </Precision>
            <QualityControl1>
                <NumberOfSatellites>18</NumberOfSatellites>
                <RelativeDOPs>true</RelativeDOPs>
                <PDOP>1.1011698246002</PDOP>
                <HDOP>0.6608304977417</HDOP>
                <VDOP>0.88085347414017</VDOP>
                <RMS>28.041547589135</RMS>
                <NumberOfPositionsUsed>4</NumberOfPositionsUsed>
                <HorizontalStandardDeviation/>
                <VerticalStandardDeviation/>
                <StartTime>
                    <GPSWeek>2025</GPSWeek>
                    <Seconds>379505.8</Seconds>
                </StartTime>
                <EndTime>
                    <GPSWeek>2025</GPSWeek>
                    <Seconds>379508.8</Seconds>
                </EndTime>
                <MonitorStatus>NotMonitored</MonitorStatus>
            </QualityControl1>
            <QualityControl3>
                <SigmaNorth>0.01003460213542</SigmaNorth>
                <SigmaEast>0.0069545279257</SigmaEast>
                <SigmaElevation>0.01632979698479</SigmaElevation>
                <CovarianceNorthEast>-0.00000689117542</CovarianceNorthEast>
                <SemiMajorAxis>0.01007896475494</SemiMajorAxis>
                <SemiMinorAxis>0.00689007667825</SemiMinorAxis>
                <Orientation>3.0128245353699</Orientation>
                <UnitVariance>0.60000002384186</UnitVariance>
            </QualityControl3>
        </PointRecord>

        <PointRecord ID="00000098" TimeStamp="2018-11-01T10:25:59">
            <Name>a10013</Name>
            <Code>34.5x34</Code>
            <Method>GpsStaticObservation</Method>
            <SurveyMethod>NetworkFix</SurveyMethod>
            <Classification>Normal</Classification>
            <Deleted>false</Deleted>

            <ECEFDeltas>
                <DeltaX>-20097.001946269</DeltaX>
                <DeltaY>676.03675911599</DeltaY>
                <DeltaZ>14712.805339157</DeltaZ>
            </ECEFDeltas>
            <ReferenceRecordID>00000038</ReferenceRecordID>
            <RTK_Base>PRS963733653173</RTK_Base>
            <AntennaID>0000003c</AntennaID>

            <ComputedGrid>
                <North>5750314.8487329</North>
                <East>6609832.0976519</East>
                <Elevation>172.63547641455</Elevation>
            </ComputedGrid>
            <Precision>
                <Horizontal>0.00935179910368</Horizontal>
                <Vertical>0.01238758986799</Vertical>
            </Precision>
            <QualityControl1>
                <NumberOfSatellites>18</NumberOfSatellites>
                <RelativeDOPs>true</RelativeDOPs>
                <PDOP>1.0983511209488</PDOP>
                <HDOP>0.66149908304214</HDOP>
                <VDOP>0.87688004970551</VDOP>
                <RMS>26.945652146088</RMS>
                <NumberOfPositionsUsed>10</NumberOfPositionsUsed>
                <HorizontalStandardDeviation/>
                <VerticalStandardDeviation/>
                <StartTime>
                    <GPSWeek>2025</GPSWeek>
                    <Seconds>379569.4</Seconds>
                </StartTime>
                <EndTime>
                    <GPSWeek>2025</GPSWeek>
                    <Seconds>379578.8</Seconds>
                </EndTime>
                <MonitorStatus>NotMonitored</MonitorStatus>
            </QualityControl1>
            <QualityControl3>
                <SigmaNorth>0.00990168657154</SigmaNorth>
                <SigmaEast>0.00687373941764</SigmaEast>
                <SigmaElevation>0.01600695215166</SigmaElevation>
                <CovarianceNorthEast>-0.00000736431639</CovarianceNorthEast>
                <SemiMajorAxis>0.00995437242091</SemiMajorAxis>
                <SemiMinorAxis>0.00679721683264</SemiMinorAxis>
                <Orientation>3.0004816055298</Orientation>
                <UnitVariance>0.60000002384186</UnitVariance>
            </QualityControl3>
        </PointRecord>

        <PointRecord ID="0000009f" TimeStamp="2018-11-01T10:26:12">
            <Name>a10014</Name>
            <Code>34.5x34</Code>
            <Method>GpsStaticObservation</Method>
            <SurveyMethod>NetworkFix</SurveyMethod>
            <Classification>Normal</Classification>
            <Deleted>false</Deleted>

            <ECEFDeltas>
                <DeltaX>-20096.825507252</DeltaX>
                <DeltaY>675.9360564393</DeltaY>
                <DeltaZ>14712.710272178</DeltaZ>
            </ECEFDeltas>
            <ReferenceRecordID>00000038</ReferenceRecordID>
            <RTK_Base>PRS963733653173</RTK_Base>
            <AntennaID>0000003c</AntennaID>

            <ComputedGrid>
                <North>5750314.6825071</North>
                <East>6609831.9472073</East>
                <Elevation>172.64245213518</Elevation>
            </ComputedGrid>
            <Precision>
                <Horizontal>0.00931048952731</Horizontal>
                <Vertical>0.01265211319936</Vertical>
            </Precision>
            <QualityControl1>
                <NumberOfSatellites>17</NumberOfSatellites>
                <RelativeDOPs>true</RelativeDOPs>
                <PDOP>1.2092591524124</PDOP>
                <HDOP>0.71663999557495</HDOP>
                <VDOP>0.97404569387436</VDOP>
                <RMS>26.010083067313</RMS>
                <NumberOfPositionsUsed>4</NumberOfPositionsUsed>
                <HorizontalStandardDeviation/>
                <VerticalStandardDeviation/>
                <StartTime>
                    <GPSWeek>2025</GPSWeek>
                    <Seconds>379589.4</Seconds>
                </StartTime>
                <EndTime>
                    <GPSWeek>2025</GPSWeek>
                    <Seconds>379592.4</Seconds>
                </EndTime>
                <MonitorStatus>NotMonitored</MonitorStatus>
            </QualityControl1>
            <QualityControl3>
                <SigmaNorth>0.0100291101262</SigmaNorth>
                <SigmaEast>0.00691259326413</SigmaEast>
                <SigmaElevation>0.01621424034238</SigmaElevation>
                <CovarianceNorthEast>-0.00000774410546</CovarianceNorthEast>
                <SemiMajorAxis>0.01008441671729</SemiMajorAxis>
                <SemiMinorAxis>0.00683165760711</SemiMinorAxis>
                <Orientation>2.9989237785339</Orientation>
                <UnitVariance>0.60000002384186</UnitVariance>
            </QualityControl3>
        </PointRecord>

        <PointRecord ID="000000a6" TimeStamp="2018-11-01T10:26:28">
            <Name>a10015</Name>
            <Code>34.5x34</Code>
            <Method>GpsStaticObservation</Method>
            <SurveyMethod>NetworkFix</SurveyMethod>
            <Classification>Normal</Classification>
            <Deleted>false</Deleted>

            <ECEFDeltas>
                <DeltaX>-20096.955133324</DeltaX>
                <DeltaY>676.24765522243</DeltaY>
                <DeltaZ>14712.711780597</DeltaZ>
            </ECEFDeltas>
            <ReferenceRecordID>00000038</ReferenceRecordID>
            <RTK_Base>PRS963733653173</RTK_Base>
            <AntennaID>0000003c</AntennaID>

            <ComputedGrid>
                <North>5750314.7046764</North>
                <East>6609832.2838412</East>
                <Elevation>172.63276511373</Elevation>
            </ComputedGrid>
            <Precision>
                <Horizontal>0.00932676165862</Horizontal>
                <Vertical>0.01266237127298</Vertical>
            </Precision>
            <QualityControl1>
                <NumberOfSatellites>17</NumberOfSatellites>
                <RelativeDOPs>true</RelativeDOPs>
                <PDOP>1.208669424057</PDOP>
                <HDOP>0.71672290563583</HDOP>
                <VDOP>0.97325193881989</VDOP>
                <RMS>26.172667480352</RMS>
                <NumberOfPositionsUsed>4</NumberOfPositionsUsed>
                <HorizontalStandardDeviation/>
                <VerticalStandardDeviation/>
                <StartTime>
                    <GPSWeek>2025</GPSWeek>
                    <Seconds>379604.6</Seconds>
                </StartTime>
                <EndTime>
                    <GPSWeek>2025</GPSWeek>
                    <Seconds>379607.8</Seconds>
                </EndTime>
                <MonitorStatus>NotMonitored</MonitorStatus>
            </QualityControl1>
            <QualityControl3>
                <SigmaNorth>0.01004361454397</SigmaNorth>
                <SigmaEast>0.00688557559624</SigmaEast>
                <SigmaElevation>0.0162456613034</SigmaElevation>
                <CovarianceNorthEast>-0.00000798255678</CovarianceNorthEast>
                <SemiMajorAxis>0.01010151579976</SemiMajorAxis>
                <SemiMinorAxis>0.00680034747347</SemiMinorAxis>
                <Orientation>2.996497631073</Orientation>
                <UnitVariance>0.60000002384186</UnitVariance>
            </QualityControl3>
        </PointRecord>

        <PointRecord ID="000000ad" TimeStamp="2018-11-01T10:26:39">
            <Name>a10016</Name>
            <Code>34.5x34</Code>
            <Method>GpsStaticObservation</Method>
            <SurveyMethod>NetworkFix</SurveyMethod>
            <Classification>Normal</Classification>
            <Deleted>false</Deleted>

            <ECEFDeltas>
                <DeltaX>-20097.206837573</DeltaX>
                <DeltaY>676.14347120188</DeltaY>
                <DeltaZ>14712.912303404</DeltaZ>
            </ECEFDeltas>
            <ReferenceRecordID>00000038</ReferenceRecordID>
            <RTK_Base>PRS963733653173</RTK_Base>
            <AntennaID>0000003c</AntennaID>

            <ComputedGrid>
                <North>5750315.0421324</North>
                <East>6609832.2627089</East>
                <Elevation>172.62255699585</Elevation>
            </ComputedGrid>
            <Precision>
                <Horizontal>0.00931322090951</Horizontal>
                <Vertical>0.01263649815865</Vertical>
            </Precision>
            <QualityControl1>
                <NumberOfSatellites>17</NumberOfSatellites>
                <RelativeDOPs>true</RelativeDOPs>
                <PDOP>1.208292722702</PDOP>
                <HDOP>0.71677321195602</HDOP>
                <VDOP>0.97274661064148</VDOP>
                <RMS>25.689917240749</RMS>
                <NumberOfPositionsUsed>5</NumberOfPositionsUsed>
                <HorizontalStandardDeviation/>
                <VerticalStandardDeviation/>
                <StartTime>
                    <GPSWeek>2025</GPSWeek>
                    <Seconds>379615.4</Seconds>
                </StartTime>
                <EndTime>
                    <GPSWeek>2025</GPSWeek>
                    <Seconds>379619</Seconds>
                </EndTime>
                <MonitorStatus>NotMonitored</MonitorStatus>
            </QualityControl1>
            <QualityControl3>
                <SigmaNorth>0.01002907007933</SigmaNorth>
                <SigmaEast>0.00685644708574</SigmaEast>
                <SigmaElevation>0.01622042432427</SigmaElevation>
                <CovarianceNorthEast>-0.00000808596087</CovarianceNorthEast>
                <SemiMajorAxis>0.01008841581643</SemiMajorAxis>
                <SemiMinorAxis>0.00676882546395</SemiMinorAxis>
                <Orientation>2.9950041770935</Orientation>
                <UnitVariance>0.60000002384186</UnitVariance>
            </QualityControl3>
        </PointRecord>

        <PointRecord ID="000000b4" TimeStamp="2018-11-01T10:26:52">
            <Name>a10017</Name>
            <Code>34.5x34</Code>
            <Method>GpsStaticObservation</Method>
            <SurveyMethod>NetworkFix</SurveyMethod>
            <Classification>Normal</Classification>
            <Deleted>false</Deleted>

            <ECEFDeltas>
                <DeltaX>-20097.08326441</DeltaX>
                <DeltaY>675.83826413029</DeltaY>
                <DeltaZ>14712.92659417</DeltaZ>
            </ECEFDeltas>
            <ReferenceRecordID>00000038</ReferenceRecordID>
            <RTK_Base>PRS963733653173</RTK_Base>
            <AntennaID>0000003c</AntennaID>

            <ComputedGrid>
                <North>5750315.0326903</North>
                <East>6609831.9338499</East>
                <Elevation>172.64247624976</Elevation>
            </ComputedGrid>
            <Precision>
                <Horizontal>0.00936974244191</Horizontal>
                <Vertical>0.01270251812202</Vertical>
            </Precision>
            <QualityControl1>
                <NumberOfSatellites>17</NumberOfSatellites>
                <RelativeDOPs>true</RelativeDOPs>
                <PDOP>1.2077547311783</PDOP>
                <HDOP>0.71684187650681</HDOP>
                <VDOP>0.97202736139297</VDOP>
                <RMS>24.370280535598</RMS>
                <NumberOfPositionsUsed>5</NumberOfPositionsUsed>
                <HorizontalStandardDeviation/>
                <VerticalStandardDeviation/>
                <StartTime>
                    <GPSWeek>2025</GPSWeek>
                    <Seconds>379628.4</Seconds>
                </StartTime>
                <EndTime>
                    <GPSWeek>2025</GPSWeek>
                    <Seconds>379632.4</Seconds>
                </EndTime>
                <MonitorStatus>NotMonitored</MonitorStatus>
            </QualityControl1>
            <QualityControl3>
                <SigmaNorth>0.01009136531502</SigmaNorth>
                <SigmaEast>0.00687598250806</SigmaEast>
                <SigmaElevation>0.01631344854832</SigmaElevation>
                <CovarianceNorthEast>-0.00000833385184</CovarianceNorthEast>
                <SemiMajorAxis>0.01015284750611</SemiMajorAxis>
                <SemiMinorAxis>0.00678487168625</SemiMinorAxis>
                <Orientation>2.9933393001556</Orientation>
                <UnitVariance>0.60000002384186</UnitVariance>
            </QualityControl3>
        </PointRecord>

        <PointRecord ID="000000bb" TimeStamp="2018-11-01T10:28:42">
            <Name>a10018</Name>
            <Code>34.5x34</Code>
            <Method>GpsStaticObservation</Method>
            <SurveyMethod>NetworkFix</SurveyMethod>
            <Classification>Normal</Classification>
            <Deleted>false</Deleted>

            <ECEFDeltas>
                <DeltaX>-20116.725198831</DeltaX>
                <DeltaY>676.17526559578</DeltaY>
                <DeltaZ>14727.359148772</DeltaZ>
            </ECEFDeltas>
            <ReferenceRecordID>00000038</ReferenceRecordID>
            <RTK_Base>PRS963733653173</RTK_Base>
            <AntennaID>0000003c</AntennaID>

            <ComputedGrid>
                <North>5750338.5574335</North>
                <East>6609838.325245</East>
                <Elevation>172.64284656248</Elevation>
            </ComputedGrid>
            <Precision>
                <Horizontal>0.01021112546082</Horizontal>
                <Vertical>0.01365880505062</Vertical>
            </Precision>
            <QualityControl1>
                <NumberOfSatellites>16</NumberOfSatellites>
                <RelativeDOPs>true</RelativeDOPs>
                <PDOP>1.3096578121185</PDOP>
                <HDOP>0.7841728925705</HDOP>
                <VDOP>1.0489884614944</VDOP>
                <RMS>26.154916798859</RMS>
                <NumberOfPositionsUsed>4</NumberOfPositionsUsed>
                <HorizontalStandardDeviation/>
                <VerticalStandardDeviation/>
                <StartTime>
                    <GPSWeek>2025</GPSWeek>
                    <Seconds>379738.8</Seconds>
                </StartTime>
                <EndTime>
                    <GPSWeek>2025</GPSWeek>
                    <Seconds>379741.8</Seconds>
                </EndTime>
                <MonitorStatus>NotMonitored</MonitorStatus>
            </QualityControl1>
            <QualityControl3>
                <SigmaNorth>0.01079544052482</SigmaNorth>
                <SigmaEast>0.00728309666738</SigmaEast>
                <SigmaElevation>0.01775194890797</SigmaElevation>
                <CovarianceNorthEast>-0.00001622409764</CovarianceNorthEast>
                <SemiMajorAxis>0.01097482163459</SemiMajorAxis>
                <SemiMinorAxis>0.00700987316668</SemiMinorAxis>
                <Orientation>2.9053838253021</Orientation>
                <UnitVariance>0.60000002384186</UnitVariance>
            </QualityControl3>
        </PointRecord>

        <PointRecord ID="000000c2" TimeStamp="2018-11-01T10:28:55">
            <Name>a10019</Name>
            <Code>34.5x34</Code>
            <Method>GpsStaticObservation</Method>
            <SurveyMethod>NetworkFix</SurveyMethod>
            <Classification>Normal</Classification>
            <Deleted>false</Deleted>

            <ECEFDeltas>
                <DeltaX>-20116.981418195</DeltaX>
                <DeltaY>676.19323909516</DeltaY>
                <DeltaZ>14727.565550013</DeltaZ>
            </ECEFDeltas>
            <ReferenceRecordID>00000038</ReferenceRecordID>
            <RTK_Base>PRS963733653173</RTK_Base>
            <AntennaID>0000003c</AntennaID>

            <ComputedGrid>
                <North>5750338.872195</North>
                <East>6609838.4212394</East>
                <Elevation>172.65993045376</Elevation>
            </ComputedGrid>
            <Precision>
                <Horizontal>0.01027376704785</Horizontal>
                <Vertical>0.01373423214491</Vertical>
            </Precision>
            <QualityControl1>
                <NumberOfSatellites>16</NumberOfSatellites>
                <RelativeDOPs>true</RelativeDOPs>
                <PDOP>1.3097251653671</PDOP>
                <HDOP>0.78451949357986</HDOP>
                <VDOP>1.0488168001175</VDOP>
                <RMS>22.759121891699</RMS>
                <NumberOfPositionsUsed>4</NumberOfPositionsUsed>
                <HorizontalStandardDeviation/>
                <VerticalStandardDeviation/>
                <StartTime>
                    <GPSWeek>2025</GPSWeek>
                    <Seconds>379752.2</Seconds>
                </StartTime>
                <EndTime>
                    <GPSWeek>2025</GPSWeek>
                    <Seconds>379755.2</Seconds>
                </EndTime>
                <MonitorStatus>NotMonitored</MonitorStatus>
            </QualityControl1>
            <QualityControl3>
                <SigmaNorth>0.01081904955208</SigmaNorth>
                <SigmaEast>0.00731689902022</SigmaEast>
                <SigmaElevation>0.01788044348359</SigmaElevation>
                <CovarianceNorthEast>-0.00001604753197</CovarianceNorthEast>
                <SemiMajorAxis>0.01099436637014</SemiMajorAxis>
                <SemiMinorAxis>0.00705072609708</SemiMinorAxis>
                <Orientation>2.907646894455</Orientation>
                <UnitVariance>0.60000002384186</UnitVariance>
            </QualityControl3>
        </PointRecord>

        <PointRecord ID="000000c9" TimeStamp="2018-11-01T10:29:07">
            <Name>a10020</Name>
            <Code>34.5x34</Code>
            <Method>GpsStaticObservation</Method>
            <SurveyMethod>NetworkFix</SurveyMethod>
            <Classification>Normal</Classification>
            <Deleted>false</Deleted>

            <ECEFDeltas>
                <DeltaX>-20117.0299733</DeltaX>
                <DeltaY>676.50846064463</DeltaY>
                <DeltaZ>14727.483615549</DeltaZ>
            </ECEFDeltas>
            <ReferenceRecordID>00000038</ReferenceRecordID>
            <RTK_Base>PRS963733653173</RTK_Base>
            <AntennaID>0000003c</AntennaID>

            <ComputedGrid>
                <North>5750338.7813128</North>
                <East>6609838.7365673</East>
                <Elevation>172.63249909524</Elevation>
            </ComputedGrid>
            <Precision>
                <Horizontal>0.01025687615429</Horizontal>
                <Vertical>0.01370437517996</Vertical>
            </Precision>
            <QualityControl1>
                <NumberOfSatellites>16</NumberOfSatellites>
                <RelativeDOPs>true</RelativeDOPs>
                <PDOP>1.3097758293152</PDOP>
                <HDOP>0.78481686115265</HDOP>
                <VDOP>1.0486602783203</VDOP>
                <RMS>24.580408149121</RMS>
                <NumberOfPositionsUsed>4</NumberOfPositionsUsed>
                <HorizontalStandardDeviation/>
                <VerticalStandardDeviation/>
                <StartTime>
                    <GPSWeek>2025</GPSWeek>
                    <Seconds>379763.6</Seconds>
                </StartTime>
                <EndTime>
                    <GPSWeek>2025</GPSWeek>
                    <Seconds>379767.4</Seconds>
                </EndTime>
                <MonitorStatus>NotMonitored</MonitorStatus>
            </QualityControl1>
            <QualityControl3>
                <SigmaNorth>0.01077484898269</SigmaNorth>
                <SigmaEast>0.00730249611661</SigmaEast>
                <SigmaElevation>0.01785866357386</SigmaElevation>
                <CovarianceNorthEast>-0.00001579105628</CovarianceNorthEast>
                <SemiMajorAxis>0.0109474202618</SemiMajorAxis>
                <SemiMinorAxis>0.00704115163535</SemiMinorAxis>
                <Orientation>2.9085173606873</Orientation>
                <UnitVariance>0.60000002384186</UnitVariance>
            </QualityControl3>
        </PointRecord>

        <PointRecord ID="000000d0" TimeStamp="2018-11-01T10:29:25">
            <Name>a10021</Name>
            <Code>34.5x34</Code>
            <Method>GpsStaticObservation</Method>
            <SurveyMethod>NetworkFix</SurveyMethod>
            <Classification>Normal</Classification>
            <Deleted>false</Deleted>

            <ECEFDeltas>
                <DeltaX>-20116.749370726</DeltaX>
                <DeltaY>676.49315239629</DeltaY>
                <DeltaZ>14727.291117677</DeltaZ>
            </ECEFDeltas>
            <ReferenceRecordID>00000038</ReferenceRecordID>
            <RTK_Base>PRS963733653173</RTK_Base>
            <AntennaID>0000003c</AntennaID>

            <ComputedGrid>
                <North>5750338.4562386</North>
                <East>6609838.6351307</East>
                <Elevation>172.6410856406</Elevation>
            </ComputedGrid>
            <Precision>
                <Horizontal>0.01032577914351</Horizontal>
                <Vertical>0.01378523109336</Vertical>
            </Precision>
            <QualityControl1>
                <NumberOfSatellites>16</NumberOfSatellites>
                <RelativeDOPs>true</RelativeDOPs>
                <PDOP>1.3098393678665</PDOP>
                <HDOP>0.78526377677917</HDOP>
                <VDOP>1.0484094619751</VDOP>
                <RMS>26.361987386879</RMS>
                <NumberOfPositionsUsed>4</NumberOfPositionsUsed>
                <HorizontalStandardDeviation/>
                <VerticalStandardDeviation/>
                <StartTime>
                    <GPSWeek>2025</GPSWeek>
                    <Seconds>379781.8</Seconds>
                </StartTime>
                <EndTime>
                    <GPSWeek>2025</GPSWeek>
                    <Seconds>379785</Seconds>
                </EndTime>
                <MonitorStatus>NotMonitored</MonitorStatus>
            </QualityControl1>
            <QualityControl3>
                <SigmaNorth>0.01082050893456</SigmaNorth>
                <SigmaEast>0.00734262773767</SigmaEast>
                <SigmaElevation>0.01798405312002</SigmaElevation>
                <CovarianceNorthEast>-0.00001582613731</CovarianceNorthEast>
                <SemiMajorAxis>0.0109921162948</SemiMajorAxis>
                <SemiMinorAxis>0.00708314729854</SemiMinorAxis>
                <Orientation>2.9093406200409</Orientation>
                <UnitVariance>0.60000002384186</UnitVariance>
            </QualityControl3>
        </PointRecord>

        <PointRecord ID="000000d7" TimeStamp="2018-11-01T10:29:36">
            <Name>a10022</Name>
            <Code>34.5x34</Code>
            <Method>GpsStaticObservation</Method>
            <SurveyMethod>NetworkFix</SurveyMethod>
            <Classification>Normal</Classification>
            <Deleted>false</Deleted>

            <ECEFDeltas>
                <DeltaX>-20116.865646609</DeltaX>
                <DeltaY>676.34354920825</DeltaY>
                <DeltaZ>14727.415578904</DeltaZ>
            </ECEFDeltas>
            <ReferenceRecordID>00000038</ReferenceRecordID>
            <RTK_Base>PRS963733653173</RTK_Base>
            <AntennaID>0000003c</AntennaID>

            <ComputedGrid>
                <North>5750338.6564467</North>
                <East>6609838.5287729</East>
                <Elevation>172.64040029777</Elevation>
            </ComputedGrid>
            <Precision>
                <Horizontal>0.01034216959602</Horizontal>
                <Vertical>0.01380076692858</Vertical>
            </Precision>
            <QualityControl1>
                <NumberOfSatellites>16</NumberOfSatellites>
                <RelativeDOPs>true</RelativeDOPs>
                <PDOP>1.3098684549332</PDOP>
                <HDOP>0.78551238775253</HDOP>
                <VDOP>1.0482316017151</VDOP>
                <RMS>24.131971427746</RMS>
                <NumberOfPositionsUsed>4</NumberOfPositionsUsed>
                <HorizontalStandardDeviation/>
                <VerticalStandardDeviation/>
                <StartTime>
                    <GPSWeek>2025</GPSWeek>
                    <Seconds>379793</Seconds>
                </StartTime>
                <EndTime>
                    <GPSWeek>2025</GPSWeek>
                    <Seconds>379796.2</Seconds>
                </EndTime>
                <MonitorStatus>NotMonitored</MonitorStatus>
            </QualityControl1>
            <QualityControl3>
                <SigmaNorth>0.01082774344832</SigmaNorth>
                <SigmaEast>0.00735272839665</SigmaEast>
                <SigmaElevation>0.01801110990345</SigmaElevation>
                <CovarianceNorthEast>-0.00001583791163</CovarianceNorthEast>
                <SemiMajorAxis>0.01099945791066</SemiMajorAxis>
                <SemiMinorAxis>0.00709327682853</SemiMinorAxis>
                <Orientation>2.9092175960541</Orientation>
                <UnitVariance>0.60000002384186</UnitVariance>
            </QualityControl3>
        </PointRecord>

        <PointRecord ID="000000de" TimeStamp="2018-11-01T10:30:36">
            <Name>a10023</Name>
            <Code>60x40</Code>
            <Method>GpsStaticObservation</Method>
            <SurveyMethod>NetworkFix</SurveyMethod>
            <Classification>Normal</Classification>
            <Deleted>false</Deleted>

            <ECEFDeltas>
                <DeltaX>-20118.688699941</DeltaX>
                <DeltaY>663.86381164216</DeltaY>
                <DeltaZ>14732.512927165</DeltaZ>
            </ECEFDeltas>
            <ReferenceRecordID>00000038</ReferenceRecordID>
            <RTK_Base>PRS963733653173</RTK_Base>
            <AntennaID>0000003c</AntennaID>

            <ComputedGrid>
                <North>5750346.2012946</North>
                <East>6609827.2147993</East>
                <Elevation>173.00635996701</Elevation>
            </ComputedGrid>
            <Precision>
                <Horizontal>0.01044783619719</Horizontal>
                <Vertical>0.01390304475103</Vertical>
            </Precision>
            <QualityControl1>
                <NumberOfSatellites>16</NumberOfSatellites>
                <RelativeDOPs>true</RelativeDOPs>
                <PDOP>1.3099495172501</PDOP>
                <HDOP>0.78696012496948</HDOP>
                <VDOP>1.0472532510757</VDOP>
                <RMS>23.071510357815</RMS>
                <NumberOfPositionsUsed>5</NumberOfPositionsUsed>
                <HorizontalStandardDeviation/>
                <VerticalStandardDeviation/>
                <StartTime>
                    <GPSWeek>2025</GPSWeek>
                    <Seconds>379851.4</Seconds>
                </StartTime>
                <EndTime>
                    <GPSWeek>2025</GPSWeek>
                    <Seconds>379855.4</Seconds>
                </EndTime>
                <MonitorStatus>NotMonitored</MonitorStatus>
            </QualityControl1>
            <QualityControl3>
                <SigmaNorth>0.01097985263914</SigmaNorth>
                <SigmaEast>0.00742553081363</SigmaEast>
                <SigmaElevation>0.01812155917287</SigmaElevation>
                <CovarianceNorthEast>-0.00001660608359</CovarianceNorthEast>
                <SemiMajorAxis>0.01115935016423</SemiMajorAxis>
                <SemiMinorAxis>0.00715294154361</SemiMinorAxis>
                <Orientation>2.906703710556</Orientation>
                <UnitVariance>0.60000002384186</UnitVariance>
            </QualityControl3>
        </PointRecord>

        <PointRecord ID="000000e5" TimeStamp="2018-11-01T10:30:44">
            <Name>a10024</Name>
            <Code>60x40</Code>
            <Method>GpsStaticObservation</Method>
            <SurveyMethod>NetworkFix</SurveyMethod>
            <Classification>Normal</Classification>
            <Deleted>false</Deleted>

            <ECEFDeltas>
                <DeltaX>-20118.694574856</DeltaX>
                <DeltaY>663.86924763466</DeltaY>
                <DeltaZ>14732.51422918</DeltaZ>
            </ECEFDeltas>
            <ReferenceRecordID>00000038</ReferenceRecordID>
            <RTK_Base>PRS963733653173</RTK_Base>
            <AntennaID>0000003c</AntennaID>

            <ComputedGrid>
                <North>5750346.2051728</North>
                <East>6609827.2218078</East>
                <Elevation>173.00509299432</Elevation>
            </ComputedGrid>
            <Precision>
                <Horizontal>0.01049988194778</Horizontal>
                <Vertical>0.01396533113573</Vertical>
            </Precision>
            <QualityControl1>
                <NumberOfSatellites>16</NumberOfSatellites>
                <RelativeDOPs>true</RelativeDOPs>
                <PDOP>1.3099495172501</PDOP>
                <HDOP>0.78721064329147</HDOP>
                <VDOP>1.0471031665802</VDOP>
                <RMS>22.895929910112</RMS>
                <NumberOfPositionsUsed>4</NumberOfPositionsUsed>
                <HorizontalStandardDeviation/>
                <VerticalStandardDeviation/>
                <StartTime>
                    <GPSWeek>2025</GPSWeek>
                    <Seconds>379860.8</Seconds>
                </StartTime>
                <EndTime>
                    <GPSWeek>2025</GPSWeek>
                    <Seconds>379864.2</Seconds>
                </EndTime>
                <MonitorStatus>NotMonitored</MonitorStatus>
            </QualityControl1>
            <QualityControl3>
                <SigmaNorth>0.01089651416987</SigmaNorth>
                <SigmaEast>0.00746614253148</SigmaEast>
                <SigmaElevation>0.01828440092504</SigmaElevation>
                <CovarianceNorthEast>-0.0000161774733</CovarianceNorthEast>
                <SemiMajorAxis>0.01107455883175</SemiMajorAxis>
                <SemiMinorAxis>0.00719940755516</SemiMinorAxis>
                <Orientation>2.9043402671814</Orientation>
                <UnitVariance>0.60000002384186</UnitVariance>
            </QualityControl3>
        </PointRecord>

        <PointRecord ID="000000ec" TimeStamp="2018-11-01T10:30:54">
            <Name>a10025</Name>
            <Code>60x40</Code>
            <Method>GpsStaticObservation</Method>
            <SurveyMethod>NetworkFix</SurveyMethod>
            <Classification>Normal</Classification>
            <Deleted>false</Deleted>

            <ECEFDeltas>
                <DeltaX>-20118.746764985</DeltaX>
                <DeltaY>664.25177233946</DeltaY>
                <DeltaZ>14732.417935947</DeltaZ>
            </ECEFDeltas>
            <ReferenceRecordID>00000038</ReferenceRecordID>
            <RTK_Base>PRS963733653173</RTK_Base>
            <AntennaID>0000003c</AntennaID>

            <ComputedGrid>
                <North>5750346.0917837</North>
                <East>6609827.6022712</East>
                <Elevation>172.97818556131</Elevation>
            </ComputedGrid>
            <Precision>
                <Horizontal>0.01037117918903</Horizontal>
                <Vertical>0.01378718934201</Vertical>
            </Precision>
            <QualityControl1>
                <NumberOfSatellites>16</NumberOfSatellites>
                <RelativeDOPs>true</RelativeDOPs>
                <PDOP>1.3099448680878</PDOP>
                <HDOP>0.78746140003204</HDOP>
                <VDOP>1.0468711853027</VDOP>
                <RMS>22.455961688569</RMS>
                <NumberOfPositionsUsed>4</NumberOfPositionsUsed>
                <HorizontalStandardDeviation/>
                <VerticalStandardDeviation/>
                <StartTime>
                    <GPSWeek>2025</GPSWeek>
                    <Seconds>379871.4</Seconds>
                </StartTime>
                <EndTime>
                    <GPSWeek>2025</GPSWeek>
                    <Seconds>379874.4</Seconds>
                </EndTime>
                <MonitorStatus>NotMonitored</MonitorStatus>
            </QualityControl1>
            <QualityControl3>
                <SigmaNorth>0.01089170295745</SigmaNorth>
                <SigmaEast>0.00737031549215</SigmaEast>
                <SigmaElevation>0.01797579415143</SigmaElevation>
                <CovarianceNorthEast>-0.00001647411773</CovarianceNorthEast>
                <SemiMajorAxis>0.01107266079634</SemiMajorAxis>
                <SemiMinorAxis>0.00709555670619</SemiMinorAxis>
                <Orientation>2.9048519134521</Orientation>
                <UnitVariance>0.60000002384186</UnitVariance>
            </QualityControl3>
        </PointRecord>

        <PointRecord ID="000000f3" TimeStamp="2018-11-01T10:31:07">
            <Name>a10026</Name>
            <Code>60x40</Code>
            <Method>GpsStaticObservation</Method>
            <SurveyMethod>NetworkFix</SurveyMethod>
            <Classification>Normal</Classification>
            <Deleted>false</Deleted>

            <ECEFDeltas>
                <DeltaX>-20119.167354676</DeltaX>
                <DeltaY>663.87880938151</DeltaY>
                <DeltaZ>14732.859963669</DeltaZ>
            </ECEFDeltas>
            <ReferenceRecordID>00000038</ReferenceRecordID>
            <RTK_Base>PRS963733653173</RTK_Base>
            <AntennaID>0000003c</AntennaID>

            <ComputedGrid>
                <North>5750346.7700368</North>
                <East>6609827.3770448</East>
                <Elevation>173.00410096534</Elevation>
            </ComputedGrid>
            <Precision>
                <Horizontal>0.01033978278606</Horizontal>
                <Vertical>0.01373560792613</Vertical>
            </Precision>
            <QualityControl1>
                <NumberOfSatellites>16</NumberOfSatellites>
                <RelativeDOPs>true</RelativeDOPs>
                <PDOP>1.3099341392517</PDOP>
                <HDOP>0.78781306743622</HDOP>
                <VDOP>1.0466310977936</VDOP>
                <RMS>24.706385049381</RMS>
                <NumberOfPositionsUsed>4</NumberOfPositionsUsed>
                <HorizontalStandardDeviation/>
                <VerticalStandardDeviation/>
                <StartTime>
                    <GPSWeek>2025</GPSWeek>
                    <Seconds>379883.6</Seconds>
                </StartTime>
                <EndTime>
                    <GPSWeek>2025</GPSWeek>
                    <Seconds>379886.8</Seconds>
                </EndTime>
                <MonitorStatus>NotMonitored</MonitorStatus>
            </QualityControl1>
            <QualityControl3>
                <SigmaNorth>0.01083487272263</SigmaNorth>
                <SigmaEast>0.0073504303582</SigmaEast>
                <SigmaElevation>0.01792224310338</SigmaElevation>
                <CovarianceNorthEast>-0.00001635457375</CovarianceNorthEast>
                <SemiMajorAxis>0.01101664919406</SemiMajorAxis>
                <SemiMinorAxis>0.0070750778541</SemiMinorAxis>
                <Orientation>2.903332233429</Orientation>
                <UnitVariance>0.60000002384186</UnitVariance>
            </QualityControl3>
        </PointRecord>

        <PointRecord ID="000000fa" TimeStamp="2018-11-01T10:31:21">
            <Name>a10027</Name>
            <Code>60x40</Code>
            <Method>GpsStaticObservation</Method>
            <SurveyMethod>NetworkFix</SurveyMethod>
            <Classification>Normal</Classification>
            <Deleted>false</Deleted>

            <ECEFDeltas>
                <DeltaX>-20119.228387828</DeltaX>
                <DeltaY>664.26179534639</DeltaY>
                <DeltaZ>14732.773020856</DeltaZ>
            </ECEFDeltas>
            <ReferenceRecordID>00000038</ReferenceRecordID>
            <RTK_Base>PRS963733653173</RTK_Base>
            <AntennaID>0000003c</AntennaID>

            <ComputedGrid>
                <North>5750346.6689244</North>
                <East>6609827.7606404</East>
                <Elevation>172.97950204451</Elevation>
            </ComputedGrid>
            <Precision>
                <Horizontal>0.01200993647291</Horizontal>
                <Vertical>0.01594351368451</Vertical>
            </Precision>
            <QualityControl1>
                <NumberOfSatellites>16</NumberOfSatellites>
                <RelativeDOPs>true</RelativeDOPs>
                <PDOP>1.3099156618118</PDOP>
                <HDOP>0.78813999891281</HDOP>
                <VDOP>1.0463618040085</VDOP>
                <RMS>26.233945237963</RMS>
                <NumberOfPositionsUsed>4</NumberOfPositionsUsed>
                <HorizontalStandardDeviation/>
                <VerticalStandardDeviation/>
                <StartTime>
                    <GPSWeek>2025</GPSWeek>
                    <Seconds>379897.8</Seconds>
                </StartTime>
                <EndTime>
                    <GPSWeek>2025</GPSWeek>
                    <Seconds>379901</Seconds>
                </EndTime>
                <MonitorStatus>NotMonitored</MonitorStatus>
            </QualityControl1>
            <QualityControl3>
                <SigmaNorth>0.0120791234076</SigmaNorth>
                <SigmaEast>0.00819333270192</SigmaEast>
                <SigmaElevation>0.01972711458802</SigmaElevation>
                <CovarianceNorthEast>-0.00002139218668</CovarianceNorthEast>
                <SemiMajorAxis>0.01230201777071</SemiMajorAxis>
                <SemiMinorAxis>0.00785469915718</SemiMinorAxis>
                <Orientation>2.8928179740906</Orientation>
                <UnitVariance>0.66163641214371</UnitVariance>
            </QualityControl3>
        </PointRecord>

        <PointRecord ID="00000101" TimeStamp="2018-11-01T10:31:40">
            <Name>a10028</Name>
            <Code>60x40</Code>
            <Method>GpsStaticObservation</Method>
            <SurveyMethod>NetworkFix</SurveyMethod>
            <Classification>Normal</Classification>
            <Deleted>false</Deleted>

            <ECEFDeltas>
                <DeltaX>-20118.964150922</DeltaX>
                <DeltaY>664.05124954809</DeltaY>
                <DeltaZ>14732.649310559</DeltaZ>
            </ECEFDeltas>
            <ReferenceRecordID>00000038</ReferenceRecordID>
            <RTK_Base>PRS963733653173</RTK_Base>
            <AntennaID>0000003c</AntennaID>

            <ComputedGrid>
                <North>5750346.4460257</North>
                <East>6609827.4784738</East>
                <Elevation>172.99226282482</Elevation>
            </ComputedGrid>
            <Precision>
                <Horizontal>0.01031585378426</Horizontal>
                <Vertical>0.01368010428285</Vertical>
            </Precision>
            <QualityControl1>
                <NumberOfSatellites>16</NumberOfSatellites>
                <RelativeDOPs>true</RelativeDOPs>
                <PDOP>1.3098734617233</PDOP>
                <HDOP>0.78864413499832</HDOP>
                <VDOP>1.045929312706</VDOP>
                <RMS>26.256272471265</RMS>
                <NumberOfPositionsUsed>3</NumberOfPositionsUsed>
                <HorizontalStandardDeviation/>
                <VerticalStandardDeviation/>
                <StartTime>
                    <GPSWeek>2025</GPSWeek>
                    <Seconds>379916.8</Seconds>
                </StartTime>
                <EndTime>
                    <GPSWeek>2025</GPSWeek>
                    <Seconds>379920.6</Seconds>
                </EndTime>
                <MonitorStatus>NotMonitored</MonitorStatus>
            </QualityControl1>
            <QualityControl3>
                <SigmaNorth>0.01084718573838</SigmaNorth>
                <SigmaEast>0.00736360577866</SigmaEast>
                <SigmaElevation>0.01781532913446</SigmaElevation>
                <CovarianceNorthEast>-0.00001707095726</CovarianceNorthEast>
                <SemiMajorAxis>0.01104370411485</SemiMajorAxis>
                <SemiMinorAxis>0.00706546055153</SemiMinorAxis>
                <Orientation>2.8947284221649</Orientation>
                <UnitVariance>0.60000002384186</UnitVariance>
            </QualityControl3>
        </PointRecord>

        <PointRecord ID="00000108" TimeStamp="2018-11-01T10:32:27">
            <Name>a10029</Name>
            <Code>60x40</Code>
            <Method>GpsStaticObservation</Method>
            <SurveyMethod>NetworkFix</SurveyMethod>
            <Classification>Normal</Classification>
            <Deleted>false</Deleted>

            <ECEFDeltas>
                <DeltaX>-20075.767666199</DeltaX>
                <DeltaY>663.08860701742</DeltaY>
                <DeltaZ>14700.640541225</DeltaZ>
            </ECEFDeltas>
            <ReferenceRecordID>00000038</ReferenceRecordID>
            <RTK_Base>PRS963733653173</RTK_Base>
            <AntennaID>0000003c</AntennaID>

            <ComputedGrid>
                <North>5750294.5984664</North>
                <East>6609813.2162505</East>
                <Elevation>172.73425467984</Elevation>
            </ComputedGrid>
            <Precision>
                <Horizontal>0.00978710949826</Horizontal>
                <Vertical>0.01296237927316</Vertical>
            </Precision>
            <QualityControl1>
                <NumberOfSatellites>17</NumberOfSatellites>
                <RelativeDOPs>true</RelativeDOPs>
                <PDOP>1.1915628910065</PDOP>
                <HDOP>0.71786373853683</HDOP>
                <VDOP>0.95105290412903</VDOP>
                <RMS>25.437711819745</RMS>
                <NumberOfPositionsUsed>4</NumberOfPositionsUsed>
                <HorizontalStandardDeviation/>
                <VerticalStandardDeviation/>
                <StartTime>
                    <GPSWeek>2025</GPSWeek>
                    <Seconds>379963.8</Seconds>
                </StartTime>
                <EndTime>
                    <GPSWeek>2025</GPSWeek>
                    <Seconds>379967</Seconds>
                </EndTime>
                <MonitorStatus>NotMonitored</MonitorStatus>
            </QualityControl1>
            <QualityControl3>
                <SigmaNorth>0.01055394858122</SigmaNorth>
                <SigmaEast>0.00711045926437</SigmaEast>
                <SigmaElevation>0.0166655369103</SigmaElevation>
                <CovarianceNorthEast>-0.00001193962817</CovarianceNorthEast>
                <SemiMajorAxis>0.01066046394408</SemiMajorAxis>
                <SemiMinorAxis>0.0069497465156</SemiMinorAxis>
                <Orientation>2.9545478820801</Orientation>
                <UnitVariance>0.60000002384186</UnitVariance>
            </QualityControl3>
        </PointRecord>

        <PointRecord ID="0000010f" TimeStamp="2018-11-01T10:32:58">
            <Name>a10030</Name>
            <Code>krawgora</Code>
            <Method>GpsStaticObservation</Method>
            <SurveyMethod>NetworkFix</SurveyMethod>
            <Classification>Normal</Classification>
            <Deleted>false</Deleted>

            <ECEFDeltas>
                <DeltaX>-20083.378496185</DeltaX>
                <DeltaY>663.76745515643</DeltaY>
                <DeltaZ>14706.458628644</DeltaZ>
            </ECEFDeltas>
            <ReferenceRecordID>00000038</ReferenceRecordID>
            <RTK_Base>PRS963733653173</RTK_Base>
            <AntennaID>0000003c</AntennaID>

            <ComputedGrid>
                <North>5750303.7198557</North>
                <East>6609816.2093072</East>
                <Elevation>173.02548631147</Elevation>
            </ComputedGrid>
            <Precision>
                <Horizontal>0.00906640653786</Horizontal>
                <Vertical>0.01224636704804</Vertical>
            </Precision>
            <QualityControl1>
                <NumberOfSatellites>18</NumberOfSatellites>
                <RelativeDOPs>true</RelativeDOPs>
                <PDOP>1.136375784874</PDOP>
                <HDOP>0.6759460568428</HDOP>
                <VDOP>0.91348057985306</VDOP>
                <RMS>23.826144701033</RMS>
                <NumberOfPositionsUsed>9</NumberOfPositionsUsed>
                <HorizontalStandardDeviation/>
                <VerticalStandardDeviation/>
                <StartTime>
                    <GPSWeek>2025</GPSWeek>
                    <Seconds>379987.4</Seconds>
                </StartTime>
                <EndTime>
                    <GPSWeek>2025</GPSWeek>
                    <Seconds>379997.4</Seconds>
                </EndTime>
                <MonitorStatus>NotMonitored</MonitorStatus>
            </QualityControl1>
            <QualityControl3>
                <SigmaNorth>0.00986935757101</SigmaNorth>
                <SigmaEast>0.00687003368512</SigmaEast>
                <SigmaElevation>0.01556771621108</SigmaElevation>
                <CovarianceNorthEast>-0.0000086495138</CovarianceNorthEast>
                <SemiMajorAxis>0.0099424617365</SemiMajorAxis>
                <SemiMinorAxis>0.00676380284131</SemiMinorAxis>
                <Orientation>2.9756846427917</Orientation>
                <UnitVariance>0.60000002384186</UnitVariance>
            </QualityControl3>
        </PointRecord>

        <PointRecord ID="00000116" TimeStamp="2018-11-01T10:33:31">
            <Name>a10031</Name>
            <Code>krawgora</Code>
            <Method>GpsStaticObservation</Method>
            <SurveyMethod>NetworkFix</SurveyMethod>
            <Classification>Normal</Classification>
            <Deleted>false</Deleted>

            <ECEFDeltas>
                <DeltaX>-20105.11668592</DeltaX>
                <DeltaY>664.12411102955</DeltaY>
                <DeltaZ>14722.557453204</DeltaZ>
            </ECEFDeltas>
            <ReferenceRecordID>00000038</ReferenceRecordID>
            <RTK_Base>PRS963733653173</RTK_Base>
            <AntennaID>0000003c</AntennaID>

            <ComputedGrid>
                <North>5750329.8369625</North>
                <East>6609823.2656528</East>
                <Elevation>173.12156731007</Elevation>
            </ComputedGrid>
            <Precision>
                <Horizontal>0.00982679753467</Horizontal>
                <Vertical>0.01295167191324</Vertical>
            </Precision>
            <QualityControl1>
                <NumberOfSatellites>16</NumberOfSatellites>
                <RelativeDOPs>true</RelativeDOPs>
                <PDOP>1.3093585968018</PDOP>
                <HDOP>0.79141300916672</HDOP>
                <VDOP>1.0431908369064</VDOP>
                <RMS>22.805441301643</RMS>
                <NumberOfPositionsUsed>5</NumberOfPositionsUsed>
                <HorizontalStandardDeviation/>
                <VerticalStandardDeviation/>
                <StartTime>
                    <GPSWeek>2025</GPSWeek>
                    <Seconds>380026.8</Seconds>
                </StartTime>
                <EndTime>
                    <GPSWeek>2025</GPSWeek>
                    <Seconds>380030.6</Seconds>
                </EndTime>
                <MonitorStatus>NotMonitored</MonitorStatus>
            </QualityControl1>
            <QualityControl3>
                <SigmaNorth>0.01037260424346</SigmaNorth>
                <SigmaEast>0.00709083909169</SigmaEast>
                <SigmaElevation>0.01681215874851</SigmaElevation>
                <CovarianceNorthEast>-0.00001155826885</CovarianceNorthEast>
                <SemiMajorAxis>0.01048017945141</SemiMajorAxis>
                <SemiMinorAxis>0.00693085603416</SemiMinorAxis>
                <Orientation>2.9498958587646</Orientation>
                <UnitVariance>0.60000002384186</UnitVariance>
            </QualityControl3>
        </PointRecord>

        <PointRecord ID="0000011d" TimeStamp="2018-11-01T10:34:04">
            <Name>a10032</Name>
            <Code>krawgora</Code>
            <Method>GpsStaticObservation</Method>
            <SurveyMethod>NetworkFix</SurveyMethod>
            <Classification>Normal</Classification>
            <Deleted>false</Deleted>

            <ECEFDeltas>
                <DeltaX>-20126.065351409</DeltaX>
                <DeltaY>664.44742886769</DeltaY>
                <DeltaZ>14737.989702704</DeltaZ>
            </ECEFDeltas>
            <ReferenceRecordID>00000038</ReferenceRecordID>
            <RTK_Base>PRS963733653173</RTK_Base>
            <AntennaID>0000003c</AntennaID>

            <ComputedGrid>
                <North>5750354.9599271</North>
                <East>6609830.0475014</East>
                <Elevation>173.14563898271</Elevation>
            </ComputedGrid>
            <Precision>
                <Horizontal>0.01021777750144</Horizontal>
                <Vertical>0.01343860997488</Vertical>
            </Precision>
            <QualityControl1>
                <NumberOfSatellites>16</NumberOfSatellites>
                <RelativeDOPs>true</RelativeDOPs>
                <PDOP>1.3090955018997</PDOP>
                <HDOP>0.79230970144272</HDOP>
                <VDOP>1.042179942131</VDOP>
                <RMS>22.200910015064</RMS>
                <NumberOfPositionsUsed>4</NumberOfPositionsUsed>
                <HorizontalStandardDeviation/>
                <VerticalStandardDeviation/>
                <StartTime>
                    <GPSWeek>2025</GPSWeek>
                    <Seconds>380061</Seconds>
                </StartTime>
                <EndTime>
                    <GPSWeek>2025</GPSWeek>
                    <Seconds>380064</Seconds>
                </EndTime>
                <MonitorStatus>NotMonitored</MonitorStatus>
            </QualityControl1>
            <QualityControl3>
                <SigmaNorth>0.01081102341413</SigmaNorth>
                <SigmaEast>0.00730285374448</SigmaEast>
                <SigmaElevation>0.01745820045471</SigmaElevation>
                <CovarianceNorthEast>-0.00001614807297</CovarianceNorthEast>
                <SemiMajorAxis>0.01098845899105</SemiMajorAxis>
                <SemiMinorAxis>0.00703304074705</SemiMinorAxis>
                <Orientation>2.9064884185791</Orientation>
                <UnitVariance>0.60000002384186</UnitVariance>
            </QualityControl3>
        </PointRecord>

        <PointRecord ID="00000124" TimeStamp="2018-11-01T10:34:51">
            <Name>a10033</Name>
            <Code>krawgora</Code>
            <Method>GpsStaticObservation</Method>
            <SurveyMethod>NetworkFix</SurveyMethod>
            <Classification>Normal</Classification>
            <Deleted>false</Deleted>

            <ECEFDeltas>
                <DeltaX>-20144.622184753</DeltaX>
                <DeltaY>664.76084605395</DeltaY>
                <DeltaZ>14751.634256868</DeltaZ>
            </ECEFDeltas>
            <ReferenceRecordID>00000038</ReferenceRecordID>
            <RTK_Base>PRS963733653173</RTK_Base>
            <AntennaID>0000003c</AntennaID>

            <ComputedGrid>
                <North>5750377.1920218</North>
                <East>6609836.0809737</East>
                <Elevation>173.15242199325</Elevation>
            </ComputedGrid>
            <Precision>
                <Horizontal>0.01022092846067</Horizontal>
                <Vertical>0.01340338858525</Vertical>
            </Precision>
            <QualityControl1>
                <NumberOfSatellites>15</NumberOfSatellites>
                <RelativeDOPs>true</RelativeDOPs>
                <PDOP>1.4021277427673</PDOP>
                <HDOP>0.85375499725342</HDOP>
                <VDOP>1.1122341156006</VDOP>
                <RMS>26.172180578374</RMS>
                <NumberOfPositionsUsed>4</NumberOfPositionsUsed>
                <HorizontalStandardDeviation/>
                <VerticalStandardDeviation/>
                <StartTime>
                    <GPSWeek>2025</GPSWeek>
                    <Seconds>380107.8</Seconds>
                </StartTime>
                <EndTime>
                    <GPSWeek>2025</GPSWeek>
                    <Seconds>380110.8</Seconds>
                </EndTime>
                <MonitorStatus>NotMonitored</MonitorStatus>
            </QualityControl1>
            <QualityControl3>
                <SigmaNorth>0.0109852058813</SigmaNorth>
                <SigmaEast>0.00736023718491</SigmaEast>
                <SigmaElevation>0.0172824319452</SigmaElevation>
                <CovarianceNorthEast>-0.00001822690319</CovarianceNorthEast>
                <SemiMajorAxis>0.01119565777481</SemiMajorAxis>
                <SemiMinorAxis>0.00703598558903</SemiMinorAxis>
                <Orientation>2.890876531601</Orientation>
                <UnitVariance>0.60000002384186</UnitVariance>
            </QualityControl3>
        </PointRecord>

        <PointRecord ID="0000012b" TimeStamp="2018-11-01T10:35:16">
            <Name>a10034</Name>
            <Code>60x40</Code>
            <Method>GpsStaticObservation</Method>
            <SurveyMethod>NetworkFix</SurveyMethod>
            <Classification>Normal</Classification>
            <Deleted>false</Deleted>

            <ECEFDeltas>
                <DeltaX>-20150.869070664</DeltaX>
                <DeltaY>664.38225893141</DeltaY>
                <DeltaZ>14756.167473551</DeltaZ>
            </ECEFDeltas>
            <ReferenceRecordID>00000038</ReferenceRecordID>
            <RTK_Base>PRS963733653173</RTK_Base>
            <AntennaID>0000003c</AntennaID>

            <ComputedGrid>
                <North>5750384.7567876</North>
                <East>6609837.6541009</East>
                <Elevation>173.00727574372</Elevation>
            </ComputedGrid>
            <Precision>
                <Horizontal>0.01029764412041</Horizontal>
                <Vertical>0.01348406813375</Vertical>
            </Precision>
            <QualityControl1>
                <NumberOfSatellites>16</NumberOfSatellites>
                <RelativeDOPs>true</RelativeDOPs>
                <PDOP>1.3084548711777</PDOP>
                <HDOP>0.79411500692368</HDOP>
                <VDOP>1.0400395393372</VDOP>
                <RMS>24.498525288021</RMS>
                <NumberOfPositionsUsed>6</NumberOfPositionsUsed>
                <HorizontalStandardDeviation/>
                <VerticalStandardDeviation/>
                <StartTime>
                    <GPSWeek>2025</GPSWeek>
                    <Seconds>380129.8</Seconds>
                </StartTime>
                <EndTime>
                    <GPSWeek>2025</GPSWeek>
                    <Seconds>380135</Seconds>
                </EndTime>
                <MonitorStatus>NotMonitored</MonitorStatus>
            </QualityControl1>
            <QualityControl3>
                <SigmaNorth>0.01092986762524</SigmaNorth>
                <SigmaEast>0.00736614502966</SigmaEast>
                <SigmaElevation>0.0174942035228</SigmaElevation>
                <CovarianceNorthEast>-0.00001843833707</CovarianceNorthEast>
                <SemiMajorAxis>0.01114966161549</SemiMajorAxis>
                <SemiMinorAxis>0.00702902209014</SemiMinorAxis>
                <Orientation>2.8842308521271</Orientation>
                <UnitVariance>0.60000002384186</UnitVariance>
            </QualityControl3>
        </PointRecord>

        <PointRecord ID="00000132" TimeStamp="2018-11-01T10:35:30">
            <Name>a10035</Name>
            <Code>60x40</Code>
            <Method>GpsStaticObservation</Method>
            <SurveyMethod>NetworkFix</SurveyMethod>
            <Classification>Normal</Classification>
            <Deleted>false</Deleted>

            <ECEFDeltas>
                <DeltaX>-20150.919367303</DeltaX>
                <DeltaY>664.77475342737</DeltaY>
                <DeltaZ>14756.076486834</DeltaZ>
            </ECEFDeltas>
            <ReferenceRecordID>00000038</ReferenceRecordID>
            <RTK_Base>PRS963733653173</RTK_Base>
            <AntennaID>0000003c</AntennaID>

            <ComputedGrid>
                <North>5750384.642833</North>
                <East>6609838.0433366</East>
                <Elevation>172.98770827744</Elevation>
            </ComputedGrid>
            <Precision>
                <Horizontal>0.01040363871332</Horizontal>
                <Vertical>0.0136086613182</Vertical>
            </Precision>
            <QualityControl1>
                <NumberOfSatellites>16</NumberOfSatellites>
                <RelativeDOPs>true</RelativeDOPs>
                <PDOP>1.3082576990128</PDOP>
                <HDOP>0.79452985525131</HDOP>
                <VDOP>1.0394351482391</VDOP>
                <RMS>24.512619302984</RMS>
                <NumberOfPositionsUsed>4</NumberOfPositionsUsed>
                <HorizontalStandardDeviation/>
                <VerticalStandardDeviation/>
                <StartTime>
                    <GPSWeek>2025</GPSWeek>
                    <Seconds>380146.4</Seconds>
                </StartTime>
                <EndTime>
                    <GPSWeek>2025</GPSWeek>
                    <Seconds>380149.8</Seconds>
                </EndTime>
                <MonitorStatus>NotMonitored</MonitorStatus>
            </QualityControl1>
            <QualityControl3>
                <SigmaNorth>0.01097632478923</SigmaNorth>
                <SigmaEast>0.00741131883115</SigmaEast>
                <SigmaElevation>0.01771002262831</SigmaElevation>
                <CovarianceNorthEast>-0.00001873253314</CovarianceNorthEast>
                <SemiMajorAxis>0.01120067760348</SemiMajorAxis>
                <SemiMinorAxis>0.00706768548116</SemiMinorAxis>
                <Orientation>2.8819808959961</Orientation>
                <UnitVariance>0.60000002384186</UnitVariance>
            </QualityControl3>
        </PointRecord>

        <PointRecord ID="00000139" TimeStamp="2018-11-01T10:35:44">
            <Name>a10036</Name>
            <Code>60x40</Code>
            <Method>GpsStaticObservation</Method>
            <SurveyMethod>NetworkFix</SurveyMethod>
            <Classification>Normal</Classification>
            <Deleted>false</Deleted>

            <ECEFDeltas>
                <DeltaX>-20151.395450485</DeltaX>
                <DeltaY>664.77748351684</DeltaY>
                <DeltaZ>14756.441413686</DeltaZ>
            </ECEFDeltas>
            <ReferenceRecordID>00000038</ReferenceRecordID>
            <RTK_Base>PRS963733653173</RTK_Base>
            <AntennaID>0000003c</AntennaID>

            <ComputedGrid>
                <North>5750385.2236762</North>
                <East>6609838.1928938</East>
                <Elevation>172.99848297607</Elevation>
            </ComputedGrid>
            <Precision>
                <Horizontal>0.01054268587568</Horizontal>
                <Vertical>0.01377964596503</Vertical>
            </Precision>
            <QualityControl1>
                <NumberOfSatellites>16</NumberOfSatellites>
                <RelativeDOPs>true</RelativeDOPs>
                <PDOP>1.3080965280533</PDOP>
                <HDOP>0.79484158754349</HDOP>
                <VDOP>1.0389542579651</VDOP>
                <RMS>24.635527740445</RMS>
                <NumberOfPositionsUsed>4</NumberOfPositionsUsed>
                <HorizontalStandardDeviation/>
                <VerticalStandardDeviation/>
                <StartTime>
                    <GPSWeek>2025</GPSWeek>
                    <Seconds>380161</Seconds>
                </StartTime>
                <EndTime>
                    <GPSWeek>2025</GPSWeek>
                    <Seconds>380164</Seconds>
                </EndTime>
                <MonitorStatus>NotMonitored</MonitorStatus>
            </QualityControl1>
            <QualityControl3>
                <SigmaNorth>0.01108125876635</SigmaNorth>
                <SigmaEast>0.00748788099736</SigmaEast>
                <SigmaElevation>0.0179679915309</SigmaElevation>
                <CovarianceNorthEast>-0.00001921753574</CovarianceNorthEast>
                <SemiMajorAxis>0.0113107599318</SemiMajorAxis>
                <SemiMinorAxis>0.00713648088276</SemiMinorAxis>
                <Orientation>2.8802945613861</Orientation>
                <UnitVariance>0.60000002384186</UnitVariance>
            </QualityControl3>
        </PointRecord>

        <PointRecord ID="00000140" TimeStamp="2018-11-01T10:35:56">
            <Name>a10037</Name>
            <Code>60x40</Code>
            <Method>GpsStaticObservation</Method>
            <SurveyMethod>NetworkFix</SurveyMethod>
            <Classification>Normal</Classification>
            <Deleted>false</Deleted>

            <ECEFDeltas>
                <DeltaX>-20151.354781663</DeltaX>
                <DeltaY>664.3925434635</DeltaY>
                <DeltaZ>14756.513706867</DeltaZ>
            </ECEFDeltas>
            <ReferenceRecordID>00000038</ReferenceRecordID>
            <RTK_Base>PRS963733653173</RTK_Base>
            <AntennaID>0000003c</AntennaID>

            <ComputedGrid>
                <North>5750385.3314604</North>
                <East>6609837.8141421</East>
                <Elevation>172.99930897232</Elevation>
            </ComputedGrid>
            <Precision>
                <Horizontal>0.01051440603401</Horizontal>
                <Vertical>0.013729888662</Vertical>
            </Precision>
            <QualityControl1>
                <NumberOfSatellites>16</NumberOfSatellites>
                <RelativeDOPs>true</RelativeDOPs>
                <PDOP>1.3079528808594</PDOP>
                <HDOP>0.79520589113235</HDOP>
                <VDOP>1.0385346412659</VDOP>
                <RMS>22.489221341777</RMS>
                <NumberOfPositionsUsed>4</NumberOfPositionsUsed>
                <HorizontalStandardDeviation/>
                <VerticalStandardDeviation/>
                <StartTime>
                    <GPSWeek>2025</GPSWeek>
                    <Seconds>380173.2</Seconds>
                </StartTime>
                <EndTime>
                    <GPSWeek>2025</GPSWeek>
                    <Seconds>380176.2</Seconds>
                </EndTime>
                <MonitorStatus>NotMonitored</MonitorStatus>
            </QualityControl1>
            <QualityControl3>
                <SigmaNorth>0.01102018821985</SigmaNorth>
                <SigmaEast>0.00746222492307</SigmaEast>
                <SigmaElevation>0.01792507432401</SigmaElevation>
                <CovarianceNorthEast>-0.00001909813909</CovarianceNorthEast>
                <SemiMajorAxis>0.01125116273761</SemiMajorAxis>
                <SemiMinorAxis>0.0071091959253</SemiMinorAxis>
                <Orientation>2.8784844875336</Orientation>
                <UnitVariance>0.60000002384186</UnitVariance>
            </QualityControl3>
        </PointRecord>

        <PointRecord ID="00000147" TimeStamp="2018-11-01T10:36:15">
            <Name>a10038</Name>
            <Code>60x40</Code>
            <Method>GpsStaticObservation</Method>
            <SurveyMethod>NetworkFix</SurveyMethod>
            <Classification>Normal</Classification>
            <Deleted>false</Deleted>

            <ECEFDeltas>
                <DeltaX>-20151.150568976</DeltaX>
                <DeltaY>664.55723461299</DeltaY>
                <DeltaZ>14756.311111589</DeltaZ>
            </ECEFDeltas>
            <ReferenceRecordID>00000038</ReferenceRecordID>
            <RTK_Base>PRS963733653173</RTK_Base>
            <AntennaID>0000003c</AntennaID>

            <ComputedGrid>
                <North>5750385.0135521</North>
                <East>6609837.9077968</East>
                <Elevation>172.99279054027</Elevation>
            </ComputedGrid>
            <Precision>
                <Horizontal>0.01065771467656</Horizontal>
                <Vertical>0.01390017183264</Vertical>
            </Precision>
            <QualityControl1>
                <NumberOfSatellites>16</NumberOfSatellites>
                <RelativeDOPs>true</RelativeDOPs>
                <PDOP>1.3077285289764</PDOP>
                <HDOP>0.79567509889603</HDOP>
                <VDOP>1.0378925800323</VDOP>
                <RMS>23.119525755184</RMS>
                <NumberOfPositionsUsed>4</NumberOfPositionsUsed>
                <HorizontalStandardDeviation/>
                <VerticalStandardDeviation/>
                <StartTime>
                    <GPSWeek>2025</GPSWeek>
                    <Seconds>380191.4</Seconds>
                </StartTime>
                <EndTime>
                    <GPSWeek>2025</GPSWeek>
                    <Seconds>380194.6</Seconds>
                </EndTime>
                <MonitorStatus>NotMonitored</MonitorStatus>
            </QualityControl1>
            <QualityControl3>
                <SigmaNorth>0.01114063430578</SigmaNorth>
                <SigmaEast>0.007546545472</SigmaEast>
                <SigmaElevation>0.01817338727415</SigmaElevation>
                <CovarianceNorthEast>-0.00001967817298</CovarianceNorthEast>
                <SemiMajorAxis>0.01137780956924</SemiMajorAxis>
                <SemiMinorAxis>0.00718397879973</SemiMinorAxis>
                <Orientation>2.8765695095062</Orientation>
                <UnitVariance>0.60000002384186</UnitVariance>
            </QualityControl3>
        </PointRecord>

        <PointRecord ID="0000014e" TimeStamp="2018-11-01T10:37:23">
            <Name>a10039</Name>
            <Code>34.5x34.5</Code>
            <Method>GpsStaticObservation</Method>
            <SurveyMethod>NetworkFix</SurveyMethod>
            <Classification>Normal</Classification>
            <Deleted>false</Deleted>

            <ECEFDeltas>
                <DeltaX>-20156.786523655</DeltaX>
                <DeltaY>676.9410802403</DeltaY>
                <DeltaZ>14757.166562468</DeltaZ>
            </ECEFDeltas>
            <ReferenceRecordID>00000038</ReferenceRecordID>
            <RTK_Base>PRS963733653173</RTK_Base>
            <AntennaID>0000003c</AntennaID>

            <ComputedGrid>
                <North>5750386.7480049</North>
                <East>6609851.4303602</East>
                <Elevation>172.95203838037</Elevation>
            </ComputedGrid>
            <Precision>
                <Horizontal>0.00969059490324</Horizontal>
                <Vertical>0.01296919974933</Vertical>
            </Precision>
            <QualityControl1>
                <NumberOfSatellites>17</NumberOfSatellites>
                <RelativeDOPs>true</RelativeDOPs>
                <PDOP>1.1885334253311</PDOP>
                <HDOP>0.71130406856537</HDOP>
                <VDOP>0.95221948623657</VDOP>
                <RMS>24.069512360974</RMS>
                <NumberOfPositionsUsed>9</NumberOfPositionsUsed>
                <HorizontalStandardDeviation/>
                <VerticalStandardDeviation/>
                <StartTime>
                    <GPSWeek>2025</GPSWeek>
                    <Seconds>380254.4</Seconds>
                </StartTime>
                <EndTime>
                    <GPSWeek>2025</GPSWeek>
                    <Seconds>380262.4</Seconds>
                </EndTime>
                <MonitorStatus>NotMonitored</MonitorStatus>
            </QualityControl1>
            <QualityControl3>
                <SigmaNorth>0.01030852366239</SigmaNorth>
                <SigmaEast>0.00713633932173</SigmaEast>
                <SigmaElevation>0.01672283746302</SigmaElevation>
                <CovarianceNorthEast>-0.00001303605586</CovarianceNorthEast>
                <SemiMajorAxis>0.01044905744493</SemiMajorAxis>
                <SemiMinorAxis>0.00692893983796</SemiMinorAxis>
                <Orientation>2.9214453697205</Orientation>
                <UnitVariance>0.60000002384186</UnitVariance>
            </QualityControl3>
        </PointRecord>

        <PointRecord ID="00000155" TimeStamp="2018-11-01T10:37:39">
            <Name>a10040</Name>
            <Code>34.5x34.5</Code>
            <Method>GpsStaticObservation</Method>
            <SurveyMethod>NetworkFix</SurveyMethod>
            <Classification>Normal</Classification>
            <Deleted>false</Deleted>

            <ECEFDeltas>
                <DeltaX>-20156.835240455</DeltaX>
                <DeltaY>677.25773364492</DeltaY>
                <DeltaZ>14757.119476514</DeltaZ>
            </ECEFDeltas>
            <ReferenceRecordID>00000038</ReferenceRecordID>
            <RTK_Base>PRS963733653173</RTK_Base>
            <AntennaID>0000003c</AntennaID>

            <ComputedGrid>
                <North>5750386.6784054</North>
                <East>6609851.7466255</East>
                <Elevation>172.95222480397</Elevation>
            </ComputedGrid>
            <Precision>
                <Horizontal>0.00977380598917</Horizontal>
                <Vertical>0.01307161786269</Vertical>
            </Precision>
            <QualityControl1>
                <NumberOfSatellites>17</NumberOfSatellites>
                <RelativeDOPs>true</RelativeDOPs>
                <PDOP>1.1880744695663</PDOP>
                <HDOP>0.71139478683472</HDOP>
                <VDOP>0.95156228542328</VDOP>
                <RMS>25.560891484482</RMS>
                <NumberOfPositionsUsed>4</NumberOfPositionsUsed>
                <HorizontalStandardDeviation/>
                <VerticalStandardDeviation/>
                <StartTime>
                    <GPSWeek>2025</GPSWeek>
                    <Seconds>380274.8</Seconds>
                </StartTime>
                <EndTime>
                    <GPSWeek>2025</GPSWeek>
                    <Seconds>380278.4</Seconds>
                </EndTime>
                <MonitorStatus>NotMonitored</MonitorStatus>
            </QualityControl1>
            <QualityControl3>
                <SigmaNorth>0.01037287339568</SigmaNorth>
                <SigmaEast>0.00722851091996</SigmaEast>
                <SigmaElevation>0.01685653999448</SigmaElevation>
                <CovarianceNorthEast>-0.00001342683481</CovarianceNorthEast>
                <SemiMajorAxis>0.01052054483443</SemiMajorAxis>
                <SemiMinorAxis>0.00701184710488</SemiMinorAxis>
                <Orientation>2.9157223701477</Orientation>
                <UnitVariance>0.60000002384186</UnitVariance>
            </QualityControl3>
        </PointRecord>

        <PointRecord ID="0000015c" TimeStamp="2018-11-01T10:37:51">
            <Name>a10041</Name>
            <Code>34.5x34.5</Code>
            <Method>GpsStaticObservation</Method>
            <SurveyMethod>NetworkFix</SurveyMethod>
            <Classification>Normal</Classification>
            <Deleted>false</Deleted>

            <ECEFDeltas>
                <DeltaX>-20157.110535641</DeltaX>
                <DeltaY>677.26315003261</DeltaY>
                <DeltaZ>14757.297408774</DeltaZ>
            </ECEFDeltas>
            <ReferenceRecordID>00000038</ReferenceRecordID>
            <RTK_Base>PRS963733653173</RTK_Base>
            <AntennaID>0000003c</AntennaID>

            <ComputedGrid>
                <North>5750386.9929228</North>
                <East>6609851.8371913</East>
                <Elevation>172.93322070725</Elevation>
            </ComputedGrid>
            <Precision>
                <Horizontal>0.00988521240371</Horizontal>
                <Vertical>0.013213715393</Vertical>
            </Precision>
            <QualityControl1>
                <NumberOfSatellites>17</NumberOfSatellites>
                <RelativeDOPs>true</RelativeDOPs>
                <PDOP>1.1877936124802</PDOP>
                <HDOP>0.71146392822266</HDOP>
                <VDOP>0.95116007328033</VDOP>
                <RMS>25.231459815251</RMS>
                <NumberOfPositionsUsed>4</NumberOfPositionsUsed>
                <HorizontalStandardDeviation/>
                <VerticalStandardDeviation/>
                <StartTime>
                    <GPSWeek>2025</GPSWeek>
                    <Seconds>380287.6</Seconds>
                </StartTime>
                <EndTime>
                    <GPSWeek>2025</GPSWeek>
                    <Seconds>380290.6</Seconds>
                </EndTime>
                <MonitorStatus>NotMonitored</MonitorStatus>
            </QualityControl1>
            <QualityControl3>
                <SigmaNorth>0.01047690864652</SigmaNorth>
                <SigmaEast>0.00732648465782</SigmaEast>
                <SigmaElevation>0.0170418061316</SigmaElevation>
                <CovarianceNorthEast>-0.0000138401092</CovarianceNorthEast>
                <SemiMajorAxis>0.01062990259379</SemiMajorAxis>
                <SemiMinorAxis>0.00710268691182</SemiMinorAxis>
                <Orientation>2.9123706817627</Orientation>
                <UnitVariance>0.60000002384186</UnitVariance>
            </QualityControl3>
        </PointRecord>

        <PointRecord ID="00000163" TimeStamp="2018-11-01T10:38:04">
            <Name>a10042</Name>
            <Code>34.5x34.5</Code>
            <Method>GpsStaticObservation</Method>
            <SurveyMethod>NetworkFix</SurveyMethod>
            <Classification>Normal</Classification>
            <Deleted>false</Deleted>

            <ECEFDeltas>
                <DeltaX>-20157.062828472</DeltaX>
                <DeltaY>676.93925456004</DeltaY>
                <DeltaZ>14757.359466823</DeltaZ>
            </ECEFDeltas>
            <ReferenceRecordID>00000038</ReferenceRecordID>
            <RTK_Base>PRS963733653173</RTK_Base>
            <AntennaID>0000003c</AntennaID>

            <ComputedGrid>
                <North>5750387.07428</North>
                <East>6609851.5141825</East>
                <Elevation>172.94272625235</Elevation>
            </ComputedGrid>
            <Precision>
                <Horizontal>0.00983162480041</Horizontal>
                <Vertical>0.01313395756092</Vertical>
            </Precision>
            <QualityControl1>
                <NumberOfSatellites>17</NumberOfSatellites>
                <RelativeDOPs>true</RelativeDOPs>
                <PDOP>1.1874607801437</PDOP>
                <HDOP>0.71154576539993</HDOP>
                <VDOP>0.95068359375</VDOP>
                <RMS>25.27411112137</RMS>
                <NumberOfPositionsUsed>4</NumberOfPositionsUsed>
                <HorizontalStandardDeviation/>
                <VerticalStandardDeviation/>
                <StartTime>
                    <GPSWeek>2025</GPSWeek>
                    <Seconds>380300.8</Seconds>
                </StartTime>
                <EndTime>
                    <GPSWeek>2025</GPSWeek>
                    <Seconds>380304</Seconds>
                </EndTime>
                <MonitorStatus>NotMonitored</MonitorStatus>
            </QualityControl1>
            <QualityControl3>
                <SigmaNorth>0.0104040550068</SigmaNorth>
                <SigmaEast>0.00730429962277</SigmaEast>
                <SigmaElevation>0.01694124378264</SigmaElevation>
                <CovarianceNorthEast>-0.00001375781358</CovarianceNorthEast>
                <SemiMajorAxis>0.01055933348835</SemiMajorAxis>
                <SemiMinorAxis>0.00707796728238</SemiMinorAxis>
                <Orientation>2.9092600345612</Orientation>
                <UnitVariance>0.60000002384186</UnitVariance>
            </QualityControl3>
        </PointRecord>

        <PointRecord ID="0000016a" TimeStamp="2018-11-01T10:38:15">
            <Name>a10043</Name>
            <Code>34.5x34.5</Code>
            <Method>GpsStaticObservation</Method>
            <SurveyMethod>NetworkFix</SurveyMethod>
            <Classification>Normal</Classification>
            <Deleted>false</Deleted>

            <ECEFDeltas>
                <DeltaX>-20156.95094601</DeltaX>
                <DeltaY>677.0976153661</DeltaY>
                <DeltaZ>14757.231055354</DeltaZ>
            </ECEFDeltas>
            <ReferenceRecordID>00000038</ReferenceRecordID>
            <RTK_Base>PRS963733653173</RTK_Base>
            <AntennaID>0000003c</AntennaID>

            <ComputedGrid>
                <North>5750386.872792</North>
                <East>6609851.630295</East>
                <Elevation>172.93956074096</Elevation>
            </ComputedGrid>
            <Precision>
                <Horizontal>0.0098411522563</Horizontal>
                <Vertical>0.01314079674029</Vertical>
            </Precision>
            <QualityControl1>
                <NumberOfSatellites>17</NumberOfSatellites>
                <RelativeDOPs>true</RelativeDOPs>
                <PDOP>1.1871713399887</PDOP>
                <HDOP>0.71160495281219</HDOP>
                <VDOP>0.95026898384094</VDOP>
                <RMS>25.298183359075</RMS>
                <NumberOfPositionsUsed>4</NumberOfPositionsUsed>
                <HorizontalStandardDeviation/>
                <VerticalStandardDeviation/>
                <StartTime>
                    <GPSWeek>2025</GPSWeek>
                    <Seconds>380312</Seconds>
                </StartTime>
                <EndTime>
                    <GPSWeek>2025</GPSWeek>
                    <Seconds>380315</Seconds>
                </EndTime>
                <MonitorStatus>NotMonitored</MonitorStatus>
            </QualityControl1>
            <QualityControl3>
                <SigmaNorth>0.01040494255722</SigmaNorth>
                <SigmaEast>0.00731986621395</SigmaEast>
                <SigmaElevation>0.01695203222334</SigmaElevation>
                <CovarianceNorthEast>-0.0000138381838</CovarianceNorthEast>
                <SemiMajorAxis>0.01056244969368</SemiMajorAxis>
                <SemiMinorAxis>0.00709069380537</SemiMinorAxis>
                <Orientation>2.9073231220245</Orientation>
                <UnitVariance>0.60000002384186</UnitVariance>
            </QualityControl3>
        </PointRecord>

        <PointRecord ID="00000171" TimeStamp="2018-11-01T10:39:49">
            <Name>a10044</Name>
            <Code>fi680mm</Code>
            <Method>GpsStaticObservation</Method>
            <SurveyMethod>NetworkFix</SurveyMethod>
            <Classification>Normal</Classification>
            <Deleted>false</Deleted>

            <ECEFDeltas>
                <DeltaX>-20156.938581795</DeltaX>
                <DeltaY>660.84245057567</DeltaY>
                <DeltaZ>14761.687482479</DeltaZ>
            </ECEFDeltas>
            <ReferenceRecordID>00000038</ReferenceRecordID>
            <RTK_Base>PRS963733653173</RTK_Base>
            <AntennaID>0000003c</AntennaID>

            <ComputedGrid>
                <North>5750393.5665313</North>
                <East>6609836.1614798</East>
                <Elevation>173.08709946403</Elevation>
            </ComputedGrid>
            <Precision>
                <Horizontal>0.01049842456225</Horizontal>
                <Vertical>0.01347988834977</Vertical>
            </Precision>
            <QualityControl1>
                <NumberOfSatellites>16</NumberOfSatellites>
                <RelativeDOPs>true</RelativeDOPs>
                <PDOP>1.3044068813324</PDOP>
                <HDOP>0.80135500431061</HDOP>
                <VDOP>1.0294760465622</VDOP>
                <RMS>25.585775770116</RMS>
                <NumberOfPositionsUsed>10</NumberOfPositionsUsed>
                <HorizontalStandardDeviation/>
                <VerticalStandardDeviation/>
                <StartTime>
                    <GPSWeek>2025</GPSWeek>
                    <Seconds>380397.4</Seconds>
                </StartTime>
                <EndTime>
                    <GPSWeek>2025</GPSWeek>
                    <Seconds>380408.6</Seconds>
                </EndTime>
                <MonitorStatus>NotMonitored</MonitorStatus>
            </QualityControl1>
            <QualityControl3>
                <SigmaNorth>0.01084415614605</SigmaNorth>
                <SigmaEast>0.00741080753505</SigmaEast>
                <SigmaElevation>0.01772074215114</SigmaElevation>
                <CovarianceNorthEast>-0.00001964286457</CovarianceNorthEast>
                <SemiMajorAxis>0.011101488024</SemiMajorAxis>
                <SemiMinorAxis>0.00701945461333</SemiMinorAxis>
                <Orientation>2.8616425991058</Orientation>
                <UnitVariance>0.60000002384186</UnitVariance>
            </QualityControl3>
        </PointRecord>

        <PointRecord ID="00000178" TimeStamp="2018-11-01T10:40:28">
            <Name>a10045</Name>
            <Code>krawgora</Code>
            <Method>GpsStaticObservation</Method>
            <SurveyMethod>NetworkFix</SurveyMethod>
            <Classification>Normal</Classification>
            <Deleted>false</Deleted>

            <ECEFDeltas>
                <DeltaX>-20163.160253786</DeltaX>
                <DeltaY>665.04843820981</DeltaY>
                <DeltaZ>14765.312203735</DeltaZ>
            </ECEFDeltas>
            <ReferenceRecordID>00000038</ReferenceRecordID>
            <RTK_Base>PRS963733653173</RTK_Base>
            <AntennaID>0000003c</AntennaID>

            <ComputedGrid>
                <North>5750399.4369655</North>
                <East>6609842.0835324</East>
                <Elevation>173.19112425144</Elevation>
            </ComputedGrid>
            <Precision>
                <Horizontal>0.01037584450346</Horizontal>
                <Vertical>0.01328289808295</Vertical>
            </Precision>
            <QualityControl1>
                <NumberOfSatellites>16</NumberOfSatellites>
                <RelativeDOPs>true</RelativeDOPs>
                <PDOP>1.3036597967148</PDOP>
                <HDOP>0.80237185955048</HDOP>
                <VDOP>1.0277373790741</VDOP>
                <RMS>24.306847664871</RMS>
                <NumberOfPositionsUsed>11</NumberOfPositionsUsed>
                <HorizontalStandardDeviation/>
                <VerticalStandardDeviation/>
                <StartTime>
                    <GPSWeek>2025</GPSWeek>
                    <Seconds>380437</Seconds>
                </StartTime>
                <EndTime>
                    <GPSWeek>2025</GPSWeek>
                    <Seconds>380447.4</Seconds>
                </EndTime>
                <MonitorStatus>NotMonitored</MonitorStatus>
            </QualityControl1>
            <QualityControl3>
                <SigmaNorth>0.01084805838764</SigmaNorth>
                <SigmaEast>0.00733433710411</SigmaEast>
                <SigmaElevation>0.01737861521542</SigmaElevation>
                <CovarianceNorthEast>-0.00002065871558</CovarianceNorthEast>
                <SemiMajorAxis>0.01112557761371</SemiMajorAxis>
                <SemiMinorAxis>0.00690611219034</SemiMinorAxis>
                <Orientation>2.8545603752136</Orientation>
                <UnitVariance>0.60000002384186</UnitVariance>
            </QualityControl3>
        </PointRecord>

        <PointRecord ID="0000017f" TimeStamp="2018-11-01T10:41:18">
            <Name>a10046</Name>
            <Code>49.5x49.5</Code>
            <Method>GpsStaticObservation</Method>
            <SurveyMethod>NetworkFix</SurveyMethod>
            <Classification>Normal</Classification>
            <Deleted>false</Deleted>

            <ECEFDeltas>
                <DeltaX>-20170.022171935</DeltaX>
                <DeltaY>673.69308275077</DeltaY>
                <DeltaZ>14767.923752809</DeltaZ>
            </ECEFDeltas>
            <ReferenceRecordID>00000038</ReferenceRecordID>
            <RTK_Base>PRS963733653173</RTK_Base>
            <AntennaID>0000003c</AntennaID>

            <ComputedGrid>
                <North>5750404.0819156</North>
                <East>6609852.4299728</East>
                <Elevation>173.04474146557</Elevation>
            </ComputedGrid>
            <Precision>
                <Horizontal>0.01125257852124</Horizontal>
                <Vertical>0.01508084552024</Vertical>
            </Precision>
            <QualityControl1>
                <NumberOfSatellites>16</NumberOfSatellites>
                <RelativeDOPs>true</RelativeDOPs>
                <PDOP>1.247452378273</PDOP>
                <HDOP>0.74600583314896</HDOP>
                <VDOP>0.99980628490448</VDOP>
                <RMS>26.820712771855</RMS>
                <NumberOfPositionsUsed>6</NumberOfPositionsUsed>
                <HorizontalStandardDeviation/>
                <VerticalStandardDeviation/>
                <StartTime>
                    <GPSWeek>2025</GPSWeek>
                    <Seconds>380491.8</Seconds>
                </StartTime>
                <EndTime>
                    <GPSWeek>2025</GPSWeek>
                    <Seconds>380497</Seconds>
                </EndTime>
                <MonitorStatus>NotMonitored</MonitorStatus>
            </QualityControl1>
            <QualityControl3>
                <SigmaNorth>0.01221478823572</SigmaNorth>
                <SigmaEast>0.00862544309348</SigmaEast>
                <SigmaElevation>0.01914387755096</SigmaElevation>
                <CovarianceNorthEast>-0.00000919136255</CovarianceNorthEast>
                <SemiMajorAxis>0.01226025633514</SemiMajorAxis>
                <SemiMinorAxis>0.00856069196016</SemiMinorAxis>
                <Orientation>3.0211057662964</Orientation>
                <UnitVariance>0.60000002384186</UnitVariance>
            </QualityControl3>
        </PointRecord>

        <PointRecord ID="00000186" TimeStamp="2018-11-01T10:41:31">
            <Name>a10047</Name>
            <Code>49.5x49.5</Code>
            <Method>GpsStaticObservation</Method>
            <SurveyMethod>NetworkFix</SurveyMethod>
            <Classification>Normal</Classification>
            <Deleted>false</Deleted>

            <ECEFDeltas>
                <DeltaX>-20170.065581371</DeltaX>
                <DeltaY>674.17164553865</DeltaY>
                <DeltaZ>14767.837186189</DeltaZ>
            </ECEFDeltas>
            <ReferenceRecordID>00000038</ReferenceRecordID>
            <RTK_Base>PRS963733653173</RTK_Base>
            <AntennaID>0000003c</AntennaID>

            <ComputedGrid>
                <North>5750403.9446085</North>
                <East>6609852.898516</East>
                <Elevation>173.05047728431</Elevation>
            </ComputedGrid>
            <Precision>
                <Horizontal>0.01998125665555</Horizontal>
                <Vertical>0.02676399755551</Vertical>
            </Precision>
            <QualityControl1>
                <NumberOfSatellites>16</NumberOfSatellites>
                <RelativeDOPs>true</RelativeDOPs>
                <PDOP>1.247064948082</PDOP>
                <HDOP>0.74604493379593</HDOP>
                <VDOP>0.99929374456406</VDOP>
                <RMS>92.495441959615</RMS>
                <NumberOfPositionsUsed>4</NumberOfPositionsUsed>
                <HorizontalStandardDeviation/>
                <VerticalStandardDeviation/>
                <StartTime>
                    <GPSWeek>2025</GPSWeek>
                    <Seconds>380508.2</Seconds>
                </StartTime>
                <EndTime>
                    <GPSWeek>2025</GPSWeek>
                    <Seconds>380511.2</Seconds>
                </EndTime>
                <MonitorStatus>NotMonitored</MonitorStatus>
            </QualityControl1>
            <QualityControl3>
                <SigmaNorth>0.01643870025873</SigmaNorth>
                <SigmaEast>0.01145424135029</SigmaEast>
                <SigmaElevation>0.02672323957086</SigmaElevation>
                <CovarianceNorthEast>-0.0000259373719</CovarianceNorthEast>
                <SemiMajorAxis>0.01658047363162</SemiMajorAxis>
                <SemiMinorAxis>0.01124804187566</SemiMinorAxis>
                <Orientation>2.963033914566</Orientation>
                <UnitVariance>5.3074383735657</UnitVariance>
            </QualityControl3>
        </PointRecord>

        <PointRecord ID="0000018d" TimeStamp="2018-11-01T10:41:44">
            <Name>a10048</Name>
            <Code>49.5x49.5</Code>
            <Method>GpsStaticObservation</Method>
            <SurveyMethod>NetworkFix</SurveyMethod>
            <Classification>Normal</Classification>
            <Deleted>false</Deleted>

            <ECEFDeltas>
                <DeltaX>-20170.468378918</DeltaX>
                <DeltaY>674.16140289628</DeltaY>
                <DeltaZ>14768.123389864</DeltaZ>
            </ECEFDeltas>
            <ReferenceRecordID>00000038</ReferenceRecordID>
            <RTK_Base>PRS963733653173</RTK_Base>
            <AntennaID>0000003c</AntennaID>

            <ComputedGrid>
                <North>5750404.4251744</North>
                <East>6609853.0134604</East>
                <Elevation>173.03925736383</Elevation>
            </ComputedGrid>
            <Precision>
                <Horizontal>0.01761860009147</Horizontal>
                <Vertical>0.02357981642811</Vertical>
            </Precision>
            <QualityControl1>
                <NumberOfSatellites>16</NumberOfSatellites>
                <RelativeDOPs>true</RelativeDOPs>
                <PDOP>1.2466144561768</PDOP>
                <HDOP>0.74610310792923</HDOP>
                <VDOP>0.99869680404663</VDOP>
                <RMS>85.681369691564</RMS>
                <NumberOfPositionsUsed>4</NumberOfPositionsUsed>
                <HorizontalStandardDeviation/>
                <VerticalStandardDeviation/>
                <StartTime>
                    <GPSWeek>2025</GPSWeek>
                    <Seconds>380521.4</Seconds>
                </StartTime>
                <EndTime>
                    <GPSWeek>2025</GPSWeek>
                    <Seconds>380524.6</Seconds>
                </EndTime>
                <MonitorStatus>NotMonitored</MonitorStatus>
            </QualityControl1>
            <QualityControl3>
                <SigmaNorth>0.01418412663043</SigmaNorth>
                <SigmaEast>0.01016201172024</SigmaEast>
                <SigmaElevation>0.02370584011078</SigmaElevation>
                <CovarianceNorthEast>-0.00002603153735</CovarianceNorthEast>
                <SemiMajorAxis>0.01441108807921</SemiMajorAxis>
                <SemiMinorAxis>0.00983750354499</SemiMinorAxis>
                <Orientation>2.897260427475</Orientation>
                <UnitVariance>1.8037161827087</UnitVariance>
            </QualityControl3>
        </PointRecord>

        <PointRecord ID="00000194" TimeStamp="2018-11-01T10:41:57">
            <Name>a10049</Name>
            <Code>49.5x49.5</Code>
            <Method>GpsStaticObservation</Method>
            <SurveyMethod>NetworkFix</SurveyMethod>
            <Classification>Normal</Classification>
            <Deleted>false</Deleted>

            <ECEFDeltas>
                <DeltaX>-20170.422756764</DeltaX>
                <DeltaY>673.69579191506</DeltaY>
                <DeltaZ>14768.201577521</DeltaZ>
            </ECEFDeltas>
            <ReferenceRecordID>00000038</ReferenceRecordID>
            <RTK_Base>PRS963733653173</RTK_Base>
            <AntennaID>0000003c</AntennaID>

            <ComputedGrid>
                <North>5750404.5525048</North>
                <East>6609852.5565986</East>
                <Elevation>173.0308982481</Elevation>
            </ComputedGrid>
            <Precision>
                <Horizontal>0.02008278045109</Horizontal>
                <Vertical>0.02687774703689</Vertical>
            </Precision>
            <QualityControl1>
                <NumberOfSatellites>16</NumberOfSatellites>
                <RelativeDOPs>true</RelativeDOPs>
                <PDOP>1.2465002536774</PDOP>
                <HDOP>0.74610310792923</HDOP>
                <VDOP>0.99854552745819</VDOP>
                <RMS>60.029386689788</RMS>
                <NumberOfPositionsUsed>4</NumberOfPositionsUsed>
                <HorizontalStandardDeviation/>
                <VerticalStandardDeviation/>
                <StartTime>
                    <GPSWeek>2025</GPSWeek>
                    <Seconds>380533.8</Seconds>
                </StartTime>
                <EndTime>
                    <GPSWeek>2025</GPSWeek>
                    <Seconds>380536.8</Seconds>
                </EndTime>
                <MonitorStatus>NotMonitored</MonitorStatus>
            </QualityControl1>
            <QualityControl3>
                <SigmaNorth>0.01721439883113</SigmaNorth>
                <SigmaEast>0.01198287215084</SigmaEast>
                <SigmaElevation>0.02618790790439</SigmaElevation>
                <CovarianceNorthEast>-0.00001522600633</CovarianceNorthEast>
                <SemiMajorAxis>0.01725799776614</SemiMajorAxis>
                <SemiMinorAxis>0.01191999390721</SemiMinorAxis>
                <Orientation>3.043200969696</Orientation>
                <UnitVariance>1.8033200502396</UnitVariance>
            </QualityControl3>
        </PointRecord>

        <PointRecord ID="0000019b" TimeStamp="2018-11-01T10:42:11">
            <Name>a10050</Name>
            <Code>49.5x49.5</Code>
            <Method>GpsStaticObservation</Method>
            <SurveyMethod>NetworkFix</SurveyMethod>
            <Classification>Normal</Classification>
            <Deleted>false</Deleted>

            <ECEFDeltas>
                <DeltaX>-20170.244541627</DeltaX>
                <DeltaY>673.92792850034</DeltaY>
                <DeltaZ>14768.033497899</DeltaZ>
            </ECEFDeltas>
            <ReferenceRecordID>00000038</ReferenceRecordID>
            <RTK_Base>PRS963733653173</RTK_Base>
            <AntennaID>0000003c</AntennaID>

            <ComputedGrid>
                <North>5750404.2589561</North>
                <East>6609852.721998</East>
                <Elevation>173.0503773977</Elevation>
            </ComputedGrid>
            <Precision>
                <Horizontal>0.01007250658355</Horizontal>
                <Vertical>0.01328819893142</Vertical>
            </Precision>
            <QualityControl1>
                <NumberOfSatellites>17</NumberOfSatellites>
                <RelativeDOPs>true</RelativeDOPs>
                <PDOP>1.1807786226273</PDOP>
                <HDOP>0.71320593357086</HDOP>
                <VDOP>0.94107311964035</VDOP>
                <RMS>33.615124330186</RMS>
                <NumberOfPositionsUsed>4</NumberOfPositionsUsed>
                <HorizontalStandardDeviation/>
                <VerticalStandardDeviation/>
                <StartTime>
                    <GPSWeek>2025</GPSWeek>
                    <Seconds>380548.2</Seconds>
                </StartTime>
                <EndTime>
                    <GPSWeek>2025</GPSWeek>
                    <Seconds>380551.4</Seconds>
                </EndTime>
                <MonitorStatus>NotMonitored</MonitorStatus>
            </QualityControl1>
            <QualityControl3>
                <SigmaNorth>0.01047733332962</SigmaNorth>
                <SigmaEast>0.00747167272493</SigmaEast>
                <SigmaElevation>0.01725646667182</SigmaElevation>
                <CovarianceNorthEast>-0.00001476730995</CovarianceNorthEast>
                <SemiMajorAxis>0.01065608859062</SemiMajorAxis>
                <SemiMinorAxis>0.00721444236115</SemiMinorAxis>
                <Orientation>2.891147851944</Orientation>
                <UnitVariance>0.60000002384186</UnitVariance>
            </QualityControl3>
        </PointRecord>

        <PointRecord ID="000001a2" TimeStamp="2018-11-01T10:42:57">
            <Name>a10051</Name>
            <Code>60x40</Code>
            <Method>GpsStaticObservation</Method>
            <SurveyMethod>NetworkFix</SurveyMethod>
            <Classification>Normal</Classification>
            <Deleted>false</Deleted>

            <ECEFDeltas>
                <DeltaX>-20183.108879682</DeltaX>
                <DeltaY>664.89610720752</DeltaY>
                <DeltaZ>14779.876345042</DeltaZ>
            </ECEFDeltas>
            <ReferenceRecordID>00000038</ReferenceRecordID>
            <RTK_Base>PRS963733653173</RTK_Base>
            <AntennaID>0000003c</AntennaID>

            <ComputedGrid>
                <North>5750423.391411</North>
                <East>6609848.1072709</East>
                <Elevation>173.01565941692</Elevation>
            </ComputedGrid>
            <Precision>
                <Horizontal>0.01055287178275</Horizontal>
                <Vertical>0.01334412144383</Vertical>
            </Precision>
            <QualityControl1>
                <NumberOfSatellites>16</NumberOfSatellites>
                <RelativeDOPs>true</RelativeDOPs>
                <PDOP>1.3002918958664</PDOP>
                <HDOP>0.8064176440239</HDOP>
                <VDOP>1.0202385187149</VDOP>
                <RMS>26.264307987795</RMS>
                <NumberOfPositionsUsed>10</NumberOfPositionsUsed>
                <HorizontalStandardDeviation/>
                <VerticalStandardDeviation/>
                <StartTime>
                    <GPSWeek>2025</GPSWeek>
                    <Seconds>380588</Seconds>
                </StartTime>
                <EndTime>
                    <GPSWeek>2025</GPSWeek>
                    <Seconds>380597.2</Seconds>
                </EndTime>
                <MonitorStatus>NotMonitored</MonitorStatus>
            </QualityControl1>
            <QualityControl3>
                <SigmaNorth>0.01073824428022</SigmaNorth>
                <SigmaEast>0.00747233116999</SigmaEast>
                <SigmaElevation>0.0176418684423</SigmaElevation>
                <CovarianceNorthEast>-0.0000190013634</CovarianceNorthEast>
                <SemiMajorAxis>0.0109937377274</SemiMajorAxis>
                <SemiMinorAxis>0.00709107564762</SemiMinorAxis>
                <Orientation>2.857298374176</Orientation>
                <UnitVariance>0.60000002384186</UnitVariance>
            </QualityControl3>
        </PointRecord>

        <PointRecord ID="000001a9" TimeStamp="2018-11-01T10:43:17">
            <Name>a10052</Name>
            <Code>60x40</Code>
            <Method>GpsStaticObservation</Method>
            <SurveyMethod>NetworkFix</SurveyMethod>
            <Classification>Normal</Classification>
            <Deleted>false</Deleted>

            <ECEFDeltas>
                <DeltaX>-20183.134192832</DeltaX>
                <DeltaY>665.28187468927</DeltaY>
                <DeltaZ>14779.80419563</DeltaZ>
            </ECEFDeltas>
            <ReferenceRecordID>00000038</ReferenceRecordID>
            <RTK_Base>PRS963733653173</RTK_Base>
            <AntennaID>0000003c</AntennaID>

            <ComputedGrid>
                <North>5750423.2720234</North>
                <East>6609848.4819054</East>
                <Elevation>173.02404824056</Elevation>
            </ComputedGrid>
            <Precision>
                <Horizontal>0.01090257209613</Horizontal>
                <Vertical>0.01376515649284</Vertical>
            </Precision>
            <QualityControl1>
                <NumberOfSatellites>16</NumberOfSatellites>
                <RelativeDOPs>true</RelativeDOPs>
                <PDOP>1.2996587753296</PDOP>
                <HDOP>0.80690598487854</HDOP>
                <VDOP>1.0188735723495</VDOP>
                <RMS>24.566451381696</RMS>
                <NumberOfPositionsUsed>4</NumberOfPositionsUsed>
                <HorizontalStandardDeviation/>
                <VerticalStandardDeviation/>
                <StartTime>
                    <GPSWeek>2025</GPSWeek>
                    <Seconds>380613.4</Seconds>
                </StartTime>
                <EndTime>
                    <GPSWeek>2025</GPSWeek>
                    <Seconds>380616.6</Seconds>
                </EndTime>
                <MonitorStatus>NotMonitored</MonitorStatus>
            </QualityControl1>
            <QualityControl3>
                <SigmaNorth>0.01110348571092</SigmaNorth>
                <SigmaEast>0.00765650859103</SigmaEast>
                <SigmaElevation>0.01822086237371</SigmaElevation>
                <CovarianceNorthEast>-0.00002144328391</CovarianceNorthEast>
                <SemiMajorAxis>0.01139086671174</SemiMajorAxis>
                <SemiMinorAxis>0.00722202705219</SemiMinorAxis>
                <Orientation>2.8487901687622</Orientation>
                <UnitVariance>0.60000002384186</UnitVariance>
            </QualityControl3>
        </PointRecord>

        <PointRecord ID="000001b0" TimeStamp="2018-11-01T10:43:34">
            <Name>a10053</Name>
            <Code>60x40</Code>
            <Method>GpsStaticObservation</Method>
            <SurveyMethod>NetworkFix</SurveyMethod>
            <Classification>Normal</Classification>
            <Deleted>false</Deleted>

            <ECEFDeltas>
                <DeltaX>-20183.615675489</DeltaX>
                <DeltaY>665.28768516472</DeltaY>
                <DeltaZ>14780.156950279</DeltaZ>
            </ECEFDeltas>
            <ReferenceRecordID>00000038</ReferenceRecordID>
            <RTK_Base>PRS963733653173</RTK_Base>
            <AntennaID>0000003c</AntennaID>

            <ComputedGrid>
                <North>5750423.8486451</North>
                <East>6609848.6362692</East>
                <Elevation>173.02274834033</Elevation>
            </ComputedGrid>
            <Precision>
                <Horizontal>0.0109474244766</Horizontal>
                <Vertical>0.01380040563043</Vertical>
            </Precision>
            <QualityControl1>
                <NumberOfSatellites>16</NumberOfSatellites>
                <RelativeDOPs>true</RelativeDOPs>
                <PDOP>1.2992112636566</PDOP>
                <HDOP>0.80739480257034</HDOP>
                <VDOP>1.0179151296616</VDOP>
                <RMS>24.864819358315</RMS>
                <NumberOfPositionsUsed>4</NumberOfPositionsUsed>
                <HorizontalStandardDeviation/>
                <VerticalStandardDeviation/>
                <StartTime>
                    <GPSWeek>2025</GPSWeek>
                    <Seconds>380631.2</Seconds>
                </StartTime>
                <EndTime>
                    <GPSWeek>2025</GPSWeek>
                    <Seconds>380634.2</Seconds>
                </EndTime>
                <MonitorStatus>NotMonitored</MonitorStatus>
            </QualityControl1>
            <QualityControl3>
                <SigmaNorth>0.01112869102508</SigmaNorth>
                <SigmaEast>0.00765709253028</SigmaEast>
                <SigmaElevation>0.01829435117543</SigmaElevation>
                <CovarianceNorthEast>-0.00002206305544</CovarianceNorthEast>
                <SemiMajorAxis>0.01142849586904</SemiMajorAxis>
                <SemiMinorAxis>0.00720196636394</SemiMinorAxis>
                <Orientation>2.8441660404205</Orientation>
                <UnitVariance>0.60000002384186</UnitVariance>
            </QualityControl3>
        </PointRecord>

        <PointRecord ID="000001b7" TimeStamp="2018-11-01T10:43:49">
            <Name>a10054</Name>
            <Code>60x40</Code>
            <Method>GpsStaticObservation</Method>
            <SurveyMethod>NetworkFix</SurveyMethod>
            <Classification>Normal</Classification>
            <Deleted>false</Deleted>

            <ECEFDeltas>
                <DeltaX>-20183.589372754</DeltaX>
                <DeltaY>664.9135136765</DeltaY>
                <DeltaZ>14780.204000106</DeltaZ>
            </ECEFDeltas>
            <ReferenceRecordID>00000038</ReferenceRecordID>
            <RTK_Base>PRS963733653173</RTK_Base>
            <AntennaID>0000003c</AntennaID>

            <ComputedGrid>
                <North>5750423.9489805</North>
                <East>6609848.2726476</East>
                <Elevation>172.99758991615</Elevation>
            </ComputedGrid>
            <Precision>
                <Horizontal>0.01099317366359</Horizontal>
                <Vertical>0.0138388884915</Vertical>
            </Precision>
            <QualityControl1>
                <NumberOfSatellites>16</NumberOfSatellites>
                <RelativeDOPs>true</RelativeDOPs>
                <PDOP>1.2988580465317</PDOP>
                <HDOP>0.80782967805862</HDOP>
                <VDOP>1.017162322998</VDOP>
                <RMS>27.211510429257</RMS>
                <NumberOfPositionsUsed>4</NumberOfPositionsUsed>
                <HorizontalStandardDeviation/>
                <VerticalStandardDeviation/>
                <StartTime>
                    <GPSWeek>2025</GPSWeek>
                    <Seconds>380646.4</Seconds>
                </StartTime>
                <EndTime>
                    <GPSWeek>2025</GPSWeek>
                    <Seconds>380649.4</Seconds>
                </EndTime>
                <MonitorStatus>NotMonitored</MonitorStatus>
            </QualityControl1>
            <QualityControl3>
                <SigmaNorth>0.01115984749049</SigmaNorth>
                <SigmaEast>0.0076677040197</SigmaEast>
                <SigmaElevation>0.01836496405303</SigmaElevation>
                <CovarianceNorthEast>-0.00002251172373</CovarianceNorthEast>
                <SemiMajorAxis>0.01146783772856</SemiMajorAxis>
                <SemiMinorAxis>0.0071989283897</SemiMinorAxis>
                <Orientation>2.8413727283478</Orientation>
                <UnitVariance>0.60000002384186</UnitVariance>
            </QualityControl3>
        </PointRecord>

        <PointRecord ID="000001be" TimeStamp="2018-11-01T10:44:14">
            <Name>a10055</Name>
            <Code>60x40</Code>
            <Method>GpsStaticObservation</Method>
            <SurveyMethod>NetworkFix</SurveyMethod>
            <Classification>Normal</Classification>
            <Deleted>false</Deleted>

            <ECEFDeltas>
                <DeltaX>-20183.365147507</DeltaX>
                <DeltaY>665.09097508364</DeltaY>
                <DeltaZ>14780.004255486</DeltaZ>
            </ECEFDeltas>
            <ReferenceRecordID>00000038</ReferenceRecordID>
            <RTK_Base>PRS963733653173</RTK_Base>
            <AntennaID>0000003c</AntennaID>

            <ComputedGrid>
                <North>5750423.6147509</North>
                <East>6609848.3719804</East>
                <Elevation>173.00759509463</Elevation>
            </ComputedGrid>
            <Precision>
                <Horizontal>0.01108266731758</Horizontal>
                <Vertical>0.01392234238686</Vertical>
            </Precision>
            <QualityControl1>
                <NumberOfSatellites>16</NumberOfSatellites>
                <RelativeDOPs>true</RelativeDOPs>
                <PDOP>1.2982423305511</PDOP>
                <HDOP>0.80848258733749</HDOP>
                <VDOP>1.0158568620682</VDOP>
                <RMS>27.476646528955</RMS>
                <NumberOfPositionsUsed>4</NumberOfPositionsUsed>
                <HorizontalStandardDeviation/>
                <VerticalStandardDeviation/>
                <StartTime>
                    <GPSWeek>2025</GPSWeek>
                    <Seconds>380670.8</Seconds>
                </StartTime>
                <EndTime>
                    <GPSWeek>2025</GPSWeek>
                    <Seconds>380674</Seconds>
                </EndTime>
                <MonitorStatus>NotMonitored</MonitorStatus>
            </QualityControl1>
            <QualityControl3>
                <SigmaNorth>0.01122458744794</SigmaNorth>
                <SigmaEast>0.00770956045017</SigmaEast>
                <SigmaElevation>0.01850224845111</SigmaElevation>
                <CovarianceNorthEast>-0.00002315874008</CovarianceNorthEast>
                <SemiMajorAxis>0.01154368929565</SemiMajorAxis>
                <SemiMinorAxis>0.00722301378846</SemiMinorAxis>
                <Orientation>2.8375954627991</Orientation>
                <UnitVariance>0.60000002384186</UnitVariance>
            </QualityControl3>
        </PointRecord>

        <PointRecord ID="000001c5" TimeStamp="2018-11-01T10:45:08">
            <Name>a10056</Name>
            <Code>krawgora</Code>
            <Method>GpsStaticObservation</Method>
            <SurveyMethod>NetworkFix</SurveyMethod>
            <Classification>Normal</Classification>
            <Deleted>false</Deleted>

            <ECEFDeltas>
                <DeltaX>-20188.989138348</DeltaX>
                <DeltaY>665.49136375799</DeltaY>
                <DeltaZ>14784.248410938</DeltaZ>
            </ECEFDeltas>
            <ReferenceRecordID>00000038</ReferenceRecordID>
            <RTK_Base>PRS963733653173</RTK_Base>
            <AntennaID>0000003c</AntennaID>

            <ComputedGrid>
                <North>5750430.3455703</North>
                <East>6609850.4884831</East>
                <Elevation>173.15864044443</Elevation>
            </ComputedGrid>
            <Precision>
                <Horizontal>0.01091597702918</Horizontal>
                <Vertical>0.01364745029746</Vertical>
            </Precision>
            <QualityControl1>
                <NumberOfSatellites>16</NumberOfSatellites>
                <RelativeDOPs>true</RelativeDOPs>
                <PDOP>1.2969188690186</PDOP>
                <HDOP>0.8099536895752</HDOP>
                <VDOP>1.0130779743195</VDOP>
                <RMS>25.568639434743</RMS>
                <NumberOfPositionsUsed>8</NumberOfPositionsUsed>
                <HorizontalStandardDeviation/>
                <VerticalStandardDeviation/>
                <StartTime>
                    <GPSWeek>2025</GPSWeek>
                    <Seconds>380720</Seconds>
                </StartTime>
                <EndTime>
                    <GPSWeek>2025</GPSWeek>
                    <Seconds>380727.2</Seconds>
                </EndTime>
                <MonitorStatus>NotMonitored</MonitorStatus>
            </QualityControl1>
            <QualityControl3>
                <SigmaNorth>0.01118560228497</SigmaNorth>
                <SigmaEast>0.00754895107821</SigmaEast>
                <SigmaElevation>0.01808078400791</SigmaElevation>
                <CovarianceNorthEast>-0.00002355973083</CovarianceNorthEast>
                <SemiMajorAxis>0.01150960568339</SemiMajorAxis>
                <SemiMinorAxis>0.00704509345815</SemiMinorAxis>
                <Orientation>2.8390593528748</Orientation>
                <UnitVariance>0.60000002384186</UnitVariance>
            </QualityControl3>
        </PointRecord>

        <PointRecord ID="000001cc" TimeStamp="2018-11-01T10:45:51">
            <Name>a10057</Name>
            <Code>34.5x34.5</Code>
            <Method>GpsStaticObservation</Method>
            <SurveyMethod>NetworkFix</SurveyMethod>
            <Classification>Normal</Classification>
            <Deleted>false</Deleted>

            <ECEFDeltas>
                <DeltaX>-20192.779293609</DeltaX>
                <DeltaY>677.63794756681</DeltaY>
                <DeltaZ>14784.031405553</DeltaZ>
            </ECEFDeltas>
            <ReferenceRecordID>00000038</ReferenceRecordID>
            <RTK_Base>PRS963733653173</RTK_Base>
            <AntennaID>0000003c</AntennaID>

            <ComputedGrid>
                <North>5750430.0945097</North>
                <East>6609863.2117589</East>
                <Elevation>173.298557862</Elevation>
            </ComputedGrid>
            <Precision>
                <Horizontal>0.00984771405644</Horizontal>
                <Vertical>0.01281861381599</Vertical>
            </Precision>
            <QualityControl1>
                <NumberOfSatellites>17</NumberOfSatellites>
                <RelativeDOPs>true</RelativeDOPs>
                <PDOP>1.1739637851715</PDOP>
                <HDOP>0.71503180265427</HDOP>
                <VDOP>0.93114179372787</VDOP>
                <RMS>27.849953294846</RMS>
                <NumberOfPositionsUsed>9</NumberOfPositionsUsed>
                <HorizontalStandardDeviation/>
                <VerticalStandardDeviation/>
                <StartTime>
                    <GPSWeek>2025</GPSWeek>
                    <Seconds>380762.6</Seconds>
                </StartTime>
                <EndTime>
                    <GPSWeek>2025</GPSWeek>
                    <Seconds>380770.8</Seconds>
                </EndTime>
                <MonitorStatus>NotMonitored</MonitorStatus>
            </QualityControl1>
            <QualityControl3>
                <SigmaNorth>0.01012382656336</SigmaNorth>
                <SigmaEast>0.00708990218118</SigmaEast>
                <SigmaElevation>0.0168146379292</SigmaElevation>
                <CovarianceNorthEast>-0.00001598922609</CovarianceNorthEast>
                <SemiMajorAxis>0.01034399680793</SemiMajorAxis>
                <SemiMinorAxis>0.00676463637501</SemiMinorAxis>
                <Orientation>2.8668785095215</Orientation>
                <UnitVariance>0.60000002384186</UnitVariance>
            </QualityControl3>
        </PointRecord>

        <PointRecord ID="000001d3" TimeStamp="2018-11-01T10:46:06">
            <Name>a10058</Name>
            <Code>34.5x34.5</Code>
            <Method>GpsStaticObservation</Method>
            <SurveyMethod>NetworkFix</SurveyMethod>
            <Classification>Normal</Classification>
            <Deleted>false</Deleted>

            <ECEFDeltas>
                <DeltaX>-20192.826036263</DeltaX>
                <DeltaY>677.97133362968</DeltaY>
                <DeltaZ>14783.94000991</DeltaZ>
            </ECEFDeltas>
            <ReferenceRecordID>00000038</ReferenceRecordID>
            <RTK_Base>PRS963733653173</RTK_Base>
            <AntennaID>0000003c</AntennaID>

            <ComputedGrid>
                <North>5750429.9920153</North>
                <East>6609863.5438507</East>
                <Elevation>173.26849819203</Elevation>
            </ComputedGrid>
            <Precision>
                <Horizontal>0.00998482795132</Horizontal>
                <Vertical>0.01298328009386</Vertical>
            </Precision>
            <QualityControl1>
                <NumberOfSatellites>17</NumberOfSatellites>
                <RelativeDOPs>true</RelativeDOPs>
                <PDOP>1.1732197999954</PDOP>
                <HDOP>0.71517932415009</HDOP>
                <VDOP>0.93004828691483</VDOP>
                <RMS>27.276493870375</RMS>
                <NumberOfPositionsUsed>4</NumberOfPositionsUsed>
                <HorizontalStandardDeviation/>
                <VerticalStandardDeviation/>
                <StartTime>
                    <GPSWeek>2025</GPSWeek>
                    <Seconds>380783.2</Seconds>
                </StartTime>
                <EndTime>
                    <GPSWeek>2025</GPSWeek>
                    <Seconds>380786.2</Seconds>
                </EndTime>
                <MonitorStatus>NotMonitored</MonitorStatus>
            </QualityControl1>
            <QualityControl3>
                <SigmaNorth>0.01024382188916</SigmaNorth>
                <SigmaEast>0.00723445648327</SigmaEast>
                <SigmaElevation>0.01702441461384</SigmaElevation>
                <CovarianceNorthEast>-0.0000158873263</CovarianceNorthEast>
                <SemiMajorAxis>0.01045763585716</SemiMajorAxis>
                <SemiMinorAxis>0.00692178402096</SemiMinorAxis>
                <Orientation>2.8698790073395</Orientation>
                <UnitVariance>0.60000002384186</UnitVariance>
            </QualityControl3>
        </PointRecord>

        <PointRecord ID="000001da" TimeStamp="2018-11-01T10:46:19">
            <Name>a10059</Name>
            <Code>34.5x34.5</Code>
            <Method>GpsStaticObservation</Method>
            <SurveyMethod>NetworkFix</SurveyMethod>
            <Classification>Normal</Classification>
            <Deleted>false</Deleted>

            <ECEFDeltas>
                <DeltaX>-20193.100778253</DeltaX>
                <DeltaY>677.99315744871</DeltaY>
                <DeltaZ>14784.121266493</DeltaZ>
            </ECEFDeltas>
            <ReferenceRecordID>00000038</ReferenceRecordID>
            <RTK_Base>PRS963733653173</RTK_Base>
            <AntennaID>0000003c</AntennaID>

            <ComputedGrid>
                <North>5750430.3041814</North>
                <East>6609863.649744</East>
                <Elevation>173.25583047137</Elevation>
            </ComputedGrid>
            <Precision>
                <Horizontal>0.01005433742578</Horizontal>
                <Vertical>0.01306315256443</Vertical>
            </Precision>
            <QualityControl1>
                <NumberOfSatellites>17</NumberOfSatellites>
                <RelativeDOPs>true</RelativeDOPs>
                <PDOP>1.1728109121323</PDOP>
                <HDOP>0.71529114246368</HDOP>
                <VDOP>0.92944657802582</VDOP>
                <RMS>26.144343836789</RMS>
                <NumberOfPositionsUsed>4</NumberOfPositionsUsed>
                <HorizontalStandardDeviation/>
                <VerticalStandardDeviation/>
                <StartTime>
                    <GPSWeek>2025</GPSWeek>
                    <Seconds>380795.6</Seconds>
                </StartTime>
                <EndTime>
                    <GPSWeek>2025</GPSWeek>
                    <Seconds>380798.6</Seconds>
                </EndTime>
                <MonitorStatus>NotMonitored</MonitorStatus>
            </QualityControl1>
            <QualityControl3>
                <SigmaNorth>0.01029886491597</SigmaNorth>
                <SigmaEast>0.0073091504164</SigmaEast>
                <SigmaElevation>0.01712899468839</SigmaElevation>
                <CovarianceNorthEast>-0.00001581549986</CovarianceNorthEast>
                <SemiMajorAxis>0.01050964463502</SemiMajorAxis>
                <SemiMinorAxis>0.00700268941</SemiMinorAxis>
                <Orientation>2.8710670471191</Orientation>
                <UnitVariance>0.60000002384186</UnitVariance>
            </QualityControl3>
        </PointRecord>

        <PointRecord ID="000001e1" TimeStamp="2018-11-01T10:46:35">
            <Name>a10060</Name>
            <Code>34.5x34.5</Code>
            <Method>GpsStaticObservation</Method>
            <SurveyMethod>NetworkFix</SurveyMethod>
            <Classification>Normal</Classification>
            <Deleted>false</Deleted>

            <ECEFDeltas>
                <DeltaX>-20193.069669684</DeltaX>
                <DeltaY>677.669863777</DeltaY>
                <DeltaZ>14784.213497009</DeltaZ>
            </ECEFDeltas>
            <ReferenceRecordID>00000038</ReferenceRecordID>
            <RTK_Base>PRS963733653173</RTK_Base>
            <AntennaID>0000003c</AntennaID>

            <ComputedGrid>
                <North>5750430.4164365</North>
                <East>6609863.3321936</East>
                <Elevation>173.27954418895</Elevation>
            </ComputedGrid>
            <Precision>
                <Horizontal>0.01011236348776</Horizontal>
                <Vertical>0.01312256019406</Vertical>
            </Precision>
            <QualityControl1>
                <NumberOfSatellites>17</NumberOfSatellites>
                <RelativeDOPs>true</RelativeDOPs>
                <PDOP>1.1722625494003</PDOP>
                <HDOP>0.71546083688736</HDOP>
                <VDOP>0.92863857746124</VDOP>
                <RMS>24.088470494015</RMS>
                <NumberOfPositionsUsed>4</NumberOfPositionsUsed>
                <HorizontalStandardDeviation/>
                <VerticalStandardDeviation/>
                <StartTime>
                    <GPSWeek>2025</GPSWeek>
                    <Seconds>380811.8</Seconds>
                </StartTime>
                <EndTime>
                    <GPSWeek>2025</GPSWeek>
                    <Seconds>380815</Seconds>
                </EndTime>
                <MonitorStatus>NotMonitored</MonitorStatus>
            </QualityControl1>
            <QualityControl3>
                <SigmaNorth>0.0103363506496</SigmaNorth>
                <SigmaEast>0.0073729949072</SigmaEast>
                <SigmaElevation>0.01721146516502</SigmaElevation>
                <CovarianceNorthEast>-0.00001570451423</CovarianceNorthEast>
                <SemiMajorAxis>0.01054422836751</SemiMajorAxis>
                <SemiMinorAxis>0.00707251345739</SemiMinorAxis>
                <Orientation>2.8719327449799</Orientation>
                <UnitVariance>0.60000002384186</UnitVariance>
            </QualityControl3>
        </PointRecord>

        <PointRecord ID="000001e8" TimeStamp="2018-11-01T10:46:48">
            <Name>a10061</Name>
            <Code>34.5x34.5</Code>
            <Method>GpsStaticObservation</Method>
            <SurveyMethod>NetworkFix</SurveyMethod>
            <Classification>Normal</Classification>
            <Deleted>false</Deleted>

            <ECEFDeltas>
                <DeltaX>-20192.956650718</DeltaX>
                <DeltaY>677.81410570489</DeltaY>
                <DeltaZ>14784.065480339</DeltaZ>
            </ECEFDeltas>
            <ReferenceRecordID>00000038</ReferenceRecordID>
            <RTK_Base>PRS963733653173</RTK_Base>
            <AntennaID>0000003c</AntennaID>

            <ComputedGrid>
                <North>5750430.2054302</North>
                <East>6609863.4348285</East>
                <Elevation>173.25869168761</Elevation>
            </ComputedGrid>
            <Precision>
                <Horizontal>0.01015331209245</Horizontal>
                <Vertical>0.01316491937069</Vertical>
            </Precision>
            <QualityControl1>
                <NumberOfSatellites>17</NumberOfSatellites>
                <RelativeDOPs>true</RelativeDOPs>
                <PDOP>1.1717797517776</PDOP>
                <HDOP>0.71557515859604</HDOP>
                <VDOP>0.92792636156082</VDOP>
                <RMS>27.687102556229</RMS>
                <NumberOfPositionsUsed>4</NumberOfPositionsUsed>
                <HorizontalStandardDeviation/>
                <VerticalStandardDeviation/>
                <StartTime>
                    <GPSWeek>2025</GPSWeek>
                    <Seconds>380825</Seconds>
                </StartTime>
                <EndTime>
                    <GPSWeek>2025</GPSWeek>
                    <Seconds>380828.2</Seconds>
                </EndTime>
                <MonitorStatus>NotMonitored</MonitorStatus>
            </QualityControl1>
            <QualityControl3>
                <SigmaNorth>0.01036290079355</SigmaNorth>
                <SigmaEast>0.00741342967376</SigmaEast>
                <SigmaElevation>0.01727211847901</SigmaElevation>
                <CovarianceNorthEast>-0.00001567262552</CovarianceNorthEast>
                <SemiMajorAxis>0.01056964416057</SemiMajorAxis>
                <SemiMinorAxis>0.00711556617171</SemiMinorAxis>
                <Orientation>2.8721776008606</Orientation>
                <UnitVariance>0.60000002384186</UnitVariance>
            </QualityControl3>
        </PointRecord>

        <PointRecord ID="000001ef" TimeStamp="2018-11-01T10:47:08">
            <Name>a10062</Name>
            <Code>34.5x34.5</Code>
            <Method>GpsStaticObservation</Method>
            <SurveyMethod>NetworkFix</SurveyMethod>
            <Classification>Normal</Classification>
            <Deleted>false</Deleted>

            <ECEFDeltas>
                <DeltaX>-20192.954711622</DeltaX>
                <DeltaY>677.8093098707</DeltaY>
                <DeltaZ>14784.084083034</DeltaZ>
            </ECEFDeltas>
            <ReferenceRecordID>00000038</ReferenceRecordID>
            <RTK_Base>PRS963733653173</RTK_Base>
            <AntennaID>0000003c</AntennaID>

            <ComputedGrid>
                <North>5750430.2166272</North>
                <East>6609863.4294133</East>
                <Elevation>173.27346131832</Elevation>
            </ComputedGrid>
            <Precision>
                <Horizontal>0.0103135701166</Horizontal>
                <Vertical>0.01357670730712</Vertical>
            </Precision>
            <QualityControl1>
                <NumberOfSatellites>16</NumberOfSatellites>
                <RelativeDOPs>true</RelativeDOPs>
                <PDOP>1.2357059717178</PDOP>
                <HDOP>0.74739456176758</HDOP>
                <VDOP>0.98407375812531</VDOP>
                <RMS>25.475396072133</RMS>
                <NumberOfPositionsUsed>4</NumberOfPositionsUsed>
                <HorizontalStandardDeviation/>
                <VerticalStandardDeviation/>
                <StartTime>
                    <GPSWeek>2025</GPSWeek>
                    <Seconds>380845.4</Seconds>
                </StartTime>
                <EndTime>
                    <GPSWeek>2025</GPSWeek>
                    <Seconds>380848.4</Seconds>
                </EndTime>
                <MonitorStatus>NotMonitored</MonitorStatus>
            </QualityControl1>
            <QualityControl3>
                <SigmaNorth>0.01050555706024</SigmaNorth>
                <SigmaEast>0.00757195288315</SigmaEast>
                <SigmaElevation>0.0177986882627</SigmaElevation>
                <CovarianceNorthEast>-0.00001574459202</CovarianceNorthEast>
                <SemiMajorAxis>0.01070928759873</SemiMajorAxis>
                <SemiMinorAxis>0.00728095835075</SemiMinorAxis>
                <Orientation>2.8736782073975</Orientation>
                <UnitVariance>0.60000002384186</UnitVariance>
            </QualityControl3>
        </PointRecord>

        <PointRecord ID="000001f6" TimeStamp="2018-11-01T10:47:48">
            <Name>a10063</Name>
            <Code>krawgora</Code>
            <Method>GpsStaticObservation</Method>
            <SurveyMethod>NetworkFix</SurveyMethod>
            <Classification>Normal</Classification>
            <Deleted>false</Deleted>

            <ECEFDeltas>
                <DeltaX>-20209.970848324</DeltaX>
                <DeltaY>665.86204002216</DeltaY>
                <DeltaZ>14799.668249337</DeltaZ>
            </ECEFDeltas>
            <ReferenceRecordID>00000038</ReferenceRecordID>
            <RTK_Base>PRS963733653173</RTK_Base>
            <AntennaID>0000003c</AntennaID>

            <ComputedGrid>
                <North>5750455.4740908</North>
                <East>6609857.3259172</East>
                <Elevation>173.1639602184</Elevation>
            </ComputedGrid>
            <Precision>
                <Horizontal>0.01101542906198</Horizontal>
                <Vertical>0.01401633066389</Vertical>
            </Precision>
            <QualityControl1>
                <NumberOfSatellites>15</NumberOfSatellites>
                <RelativeDOPs>true</RelativeDOPs>
                <PDOP>1.3552014827728</PDOP>
                <HDOP>0.83725053071976</HDOP>
                <VDOP>1.0657563209534</VDOP>
                <RMS>26.760802587919</RMS>
                <NumberOfPositionsUsed>7</NumberOfPositionsUsed>
                <HorizontalStandardDeviation/>
                <VerticalStandardDeviation/>
                <StartTime>
                    <GPSWeek>2025</GPSWeek>
                    <Seconds>380882</Seconds>
                </StartTime>
                <EndTime>
                    <GPSWeek>2025</GPSWeek>
                    <Seconds>380888</Seconds>
                </EndTime>
                <MonitorStatus>NotMonitored</MonitorStatus>
            </QualityControl1>
            <QualityControl3>
                <SigmaNorth>0.0108958221972</SigmaNorth>
                <SigmaEast>0.00762108806521</SigmaEast>
                <SigmaElevation>0.01878462359309</SigmaElevation>
                <CovarianceNorthEast>-0.00002150271757</CovarianceNorthEast>
                <SemiMajorAxis>0.01120579987764</SemiMajorAxis>
                <SemiMinorAxis>0.00715751200914</SemiMinorAxis>
                <Orientation>2.8331503868103</Orientation>
                <UnitVariance>0.60000002384186</UnitVariance>
            </QualityControl3>
        </PointRecord>

        <PointRecord ID="000001fd" TimeStamp="2018-11-01T10:48:10">
            <Name>a10064</Name>
            <Code>60x40</Code>
            <Method>GpsStaticObservation</Method>
            <SurveyMethod>NetworkFix</SurveyMethod>
            <Classification>Normal</Classification>
            <Deleted>false</Deleted>

            <ECEFDeltas>
                <DeltaX>-20215.300400351</DeltaX>
                <DeltaY>665.47986529162</DeltaY>
                <DeltaZ>14803.503347375</DeltaZ>
            </ECEFDeltas>
            <ReferenceRecordID>00000038</ReferenceRecordID>
            <RTK_Base>PRS963733653173</RTK_Base>
            <AntennaID>0000003c</AntennaID>

            <ComputedGrid>
                <North>5750461.9223712</North>
                <East>6609858.6123886</East>
                <Elevation>173.00244403377</Elevation>
            </ComputedGrid>
            <Precision>
                <Horizontal>0.01134307155869</Horizontal>
                <Vertical>0.01440559483498</Vertical>
            </Precision>
            <QualityControl1>
                <NumberOfSatellites>15</NumberOfSatellites>
                <RelativeDOPs>true</RelativeDOPs>
                <PDOP>1.3543404340744</PDOP>
                <HDOP>0.83775639533997</HDOP>
                <VDOP>1.0642236471176</VDOP>
                <RMS>23.572378906242</RMS>
                <NumberOfPositionsUsed>5</NumberOfPositionsUsed>
                <HorizontalStandardDeviation/>
                <VerticalStandardDeviation/>
                <StartTime>
                    <GPSWeek>2025</GPSWeek>
                    <Seconds>380905.2</Seconds>
                </StartTime>
                <EndTime>
                    <GPSWeek>2025</GPSWeek>
                    <Seconds>380909.2</Seconds>
                </EndTime>
                <MonitorStatus>NotMonitored</MonitorStatus>
            </QualityControl1>
            <QualityControl3>
                <SigmaNorth>0.01118684466928</SigmaNorth>
                <SigmaEast>0.00778588745743</SigmaEast>
                <SigmaElevation>0.01935316808522</SigmaElevation>
                <CovarianceNorthEast>-0.00002322329055</CovarianceNorthEast>
                <SemiMajorAxis>0.01151670701802</SemiMajorAxis>
                <SemiMinorAxis>0.0072890999727</SemiMinorAxis>
                <Orientation>2.8296411037445</Orientation>
                <UnitVariance>0.60000002384186</UnitVariance>
            </QualityControl3>
        </PointRecord>

        <PointRecord ID="00000204" TimeStamp="2018-11-01T10:48:40">
            <Name>a10065</Name>
            <Code>60x40</Code>
            <Method>GpsStaticObservation</Method>
            <SurveyMethod>NetworkFix</SurveyMethod>
            <Classification>Normal</Classification>
            <Deleted>false</Deleted>

            <ECEFDeltas>
                <DeltaX>-20215.352525113</DeltaX>
                <DeltaY>665.86833444401</DeltaY>
                <DeltaZ>14803.441869106</DeltaZ>
            </ECEFDeltas>
            <ReferenceRecordID>00000038</ReferenceRecordID>
            <RTK_Base>PRS963733653173</RTK_Base>
            <AntennaID>0000003c</AntennaID>

            <ComputedGrid>
                <North>5750461.8289771</North>
                <East>6609858.9979939</East>
                <Elevation>173.00419443698</Elevation>
            </ComputedGrid>
            <Precision>
                <Horizontal>0.01154348028625</Horizontal>
                <Vertical>0.01461753369576</Vertical>
            </Precision>
            <QualityControl1>
                <NumberOfSatellites>15</NumberOfSatellites>
                <RelativeDOPs>true</RelativeDOPs>
                <PDOP>1.3530634641647</PDOP>
                <HDOP>0.83851671218872</HDOP>
                <VDOP>1.0619584321976</VDOP>
                <RMS>23.992681516367</RMS>
                <NumberOfPositionsUsed>4</NumberOfPositionsUsed>
                <HorizontalStandardDeviation/>
                <VerticalStandardDeviation/>
                <StartTime>
                    <GPSWeek>2025</GPSWeek>
                    <Seconds>380936.6</Seconds>
                </StartTime>
                <EndTime>
                    <GPSWeek>2025</GPSWeek>
                    <Seconds>380939.6</Seconds>
                </EndTime>
                <MonitorStatus>NotMonitored</MonitorStatus>
            </QualityControl1>
            <QualityControl3>
                <SigmaNorth>0.01134008914232</SigmaNorth>
                <SigmaEast>0.00788279343396</SigmaEast>
                <SigmaElevation>0.01968428492546</SigmaElevation>
                <CovarianceNorthEast>-0.00002436601244</CovarianceNorthEast>
                <SemiMajorAxis>0.0116864759475</SemiMajorAxis>
                <SemiMinorAxis>0.00735950702801</SemiMinorAxis>
                <Orientation>2.8252413272858</Orientation>
                <UnitVariance>0.60000002384186</UnitVariance>
            </QualityControl3>
        </PointRecord>

        <PointRecord ID="0000020b" TimeStamp="2018-11-01T10:48:58">
            <Name>a10066</Name>
            <Code>60x40</Code>
            <Method>GpsStaticObservation</Method>
            <SurveyMethod>NetworkFix</SurveyMethod>
            <Classification>Normal</Classification>
            <Deleted>false</Deleted>

            <ECEFDeltas>
                <DeltaX>-20215.828875666</DeltaX>
                <DeltaY>665.86688607698</DeltaY>
                <DeltaZ>14803.79827573</DeltaZ>
            </ECEFDeltas>
            <ReferenceRecordID>00000038</ReferenceRecordID>
            <RTK_Base>PRS963733653173</RTK_Base>
            <AntennaID>0000003c</AntennaID>

            <ComputedGrid>
                <North>5750462.4057774</North>
                <East>6609859.1437917</East>
                <Elevation>173.0072530859</Elevation>
            </ComputedGrid>
            <Precision>
                <Horizontal>0.01158704257353</Horizontal>
                <Vertical>0.01464394999498</Vertical>
            </Precision>
            <QualityControl1>
                <NumberOfSatellites>15</NumberOfSatellites>
                <RelativeDOPs>true</RelativeDOPs>
                <PDOP>1.3523328304291</PDOP>
                <HDOP>0.83902454376221</HDOP>
                <VDOP>1.0606659650803</VDOP>
                <RMS>23.56377806057</RMS>
                <NumberOfPositionsUsed>4</NumberOfPositionsUsed>
                <HorizontalStandardDeviation/>
                <VerticalStandardDeviation/>
                <StartTime>
                    <GPSWeek>2025</GPSWeek>
                    <Seconds>380955</Seconds>
                </StartTime>
                <EndTime>
                    <GPSWeek>2025</GPSWeek>
                    <Seconds>380958</Seconds>
                </EndTime>
                <MonitorStatus>NotMonitored</MonitorStatus>
            </QualityControl1>
            <QualityControl3>
                <SigmaNorth>0.0113573288545</SigmaNorth>
                <SigmaEast>0.00789662636817</SigmaEast>
                <SigmaElevation>0.01974408887327</SigmaElevation>
                <CovarianceNorthEast>-0.00002466803744</CovarianceNorthEast>
                <SemiMajorAxis>0.01171013712883</SemiMajorAxis>
                <SemiMinorAxis>0.00736330961809</SemiMinorAxis>
                <Orientation>2.8229205608368</Orientation>
                <UnitVariance>0.60000002384186</UnitVariance>
            </QualityControl3>
        </PointRecord>

        <PointRecord ID="00000212" TimeStamp="2018-11-01T10:49:10">
            <Name>a10067</Name>
            <Code>60x40</Code>
            <Method>GpsStaticObservation</Method>
            <SurveyMethod>NetworkFix</SurveyMethod>
            <Classification>Normal</Classification>
            <Deleted>false</Deleted>

            <ECEFDeltas>
                <DeltaX>-20215.776865578</DeltaX>
                <DeltaY>665.48207459762</DeltaY>
                <DeltaZ>14803.880433294</DeltaZ>
            </ECEFDeltas>
            <ReferenceRecordID>00000038</ReferenceRecordID>
            <RTK_Base>PRS963733653173</RTK_Base>
            <AntennaID>0000003c</AntennaID>

            <ComputedGrid>
                <North>5750462.5111317</North>
                <East>6609858.7614096</East>
                <Elevation>173.0224618913</Elevation>
            </ComputedGrid>
            <Precision>
                <Horizontal>0.01161967678935</Horizontal>
                <Vertical>0.01466780405336</Vertical>
            </Precision>
            <QualityControl1>
                <NumberOfSatellites>15</NumberOfSatellites>
                <RelativeDOPs>true</RelativeDOPs>
                <PDOP>1.3518408536911</PDOP>
                <HDOP>0.83932960033417</HDOP>
                <VDOP>1.0597972869873</VDOP>
                <RMS>25.859816620747</RMS>
                <NumberOfPositionsUsed>4</NumberOfPositionsUsed>
                <HorizontalStandardDeviation/>
                <VerticalStandardDeviation/>
                <StartTime>
                    <GPSWeek>2025</GPSWeek>
                    <Seconds>380967.2</Seconds>
                </StartTime>
                <EndTime>
                    <GPSWeek>2025</GPSWeek>
                    <Seconds>380970.6</Seconds>
                </EndTime>
                <MonitorStatus>NotMonitored</MonitorStatus>
            </QualityControl1>
            <QualityControl3>
                <SigmaNorth>0.01137349102646</SigmaNorth>
                <SigmaEast>0.00791047606617</SigmaEast>
                <SigmaElevation>0.01979066058993</SigmaElevation>
                <CovarianceNorthEast>-0.00002487516758</CovarianceNorthEast>
                <SemiMajorAxis>0.0117304539308</SemiMajorAxis>
                <SemiMinorAxis>0.00737077882513</SemiMinorAxis>
                <Orientation>2.8214521408081</Orientation>
                <UnitVariance>0.60000002384186</UnitVariance>
            </QualityControl3>
        </PointRecord>

        <PointRecord ID="00000219" TimeStamp="2018-11-01T10:49:23">
            <Name>a10068</Name>
            <Code>60x40</Code>
            <Method>GpsStaticObservation</Method>
            <SurveyMethod>NetworkFix</SurveyMethod>
            <Classification>Normal</Classification>
            <Deleted>false</Deleted>

            <ECEFDeltas>
                <DeltaX>-20215.564812408</DeltaX>
                <DeltaY>665.67802353646</DeltaY>
                <DeltaZ>14803.654469644</DeltaZ>
            </ECEFDeltas>
            <ReferenceRecordID>00000038</ReferenceRecordID>
            <RTK_Base>PRS963733653173</RTK_Base>
            <AntennaID>0000003c</AntennaID>

            <ComputedGrid>
                <North>5750462.1653326</North>
                <East>6609858.882501</East>
                <Elevation>173.00858728662</Elevation>
            </ComputedGrid>
            <Precision>
                <Horizontal>0.01166771238561</Horizontal>
                <Vertical>0.01471090896559</Vertical>
            </Precision>
            <QualityControl1>
                <NumberOfSatellites>15</NumberOfSatellites>
                <RelativeDOPs>true</RelativeDOPs>
                <PDOP>1.351261973381</PDOP>
                <HDOP>0.83963483572006</HDOP>
                <VDOP>1.0587764978409</VDOP>
                <RMS>25.967185042406</RMS>
                <NumberOfPositionsUsed>4</NumberOfPositionsUsed>
                <HorizontalStandardDeviation/>
                <VerticalStandardDeviation/>
                <StartTime>
                    <GPSWeek>2025</GPSWeek>
                    <Seconds>380979.8</Seconds>
                </StartTime>
                <EndTime>
                    <GPSWeek>2025</GPSWeek>
                    <Seconds>380982.8</Seconds>
                </EndTime>
                <MonitorStatus>NotMonitored</MonitorStatus>
            </QualityControl1>
            <QualityControl3>
                <SigmaNorth>0.01140490733087</SigmaNorth>
                <SigmaEast>0.00793566834182</SigmaEast>
                <SigmaElevation>0.01986279338598</SigmaElevation>
                <CovarianceNorthEast>-0.00002513204163</CovarianceNorthEast>
                <SemiMajorAxis>0.01176611334085</SemiMajorAxis>
                <SemiMinorAxis>0.0073895403184</SemiMinorAxis>
                <Orientation>2.8201222419739</Orientation>
                <UnitVariance>0.60000002384186</UnitVariance>
            </QualityControl3>
        </PointRecord>

        <PointRecord ID="00000220" TimeStamp="2018-11-01T10:50:23">
            <Name>a10069</Name>
            <Code>fi680mm</Code>
            <Method>GpsStaticObservation</Method>
            <SurveyMethod>NetworkFix</SurveyMethod>
            <Classification>Normal</Classification>
            <Deleted>false</Deleted>

            <ECEFDeltas>
                <DeltaX>-20215.181948167</DeltaX>
                <DeltaY>660.30042638443</DeltaY>
                <DeltaZ>14804.966543683</DeltaZ>
            </ECEFDeltas>
            <ReferenceRecordID>00000038</ReferenceRecordID>
            <RTK_Base>PRS963733653173</RTK_Base>
            <AntennaID>0000003c</AntennaID>

            <ComputedGrid>
                <North>5750463.9962083</North>
                <East>6609853.6463839</East>
                <Elevation>173.15007578649</Elevation>
            </ComputedGrid>
            <Precision>
                <Horizontal>0.02607695041712</Horizontal>
                <Vertical>0.03179004859917</Vertical>
            </Precision>
            <QualityControl1>
                <NumberOfSatellites>13</NumberOfSatellites>
                <RelativeDOPs>true</RelativeDOPs>
                <PDOP>1.5837714672089</PDOP>
                <HDOP>1.0272136926651</HDOP>
                <VDOP>1.2054724693298</VDOP>
                <RMS>42.471485702615</RMS>
                <NumberOfPositionsUsed>10</NumberOfPositionsUsed>
                <HorizontalStandardDeviation/>
                <VerticalStandardDeviation/>
                <StartTime>
                    <GPSWeek>2025</GPSWeek>
                    <Seconds>381033.4</Seconds>
                </StartTime>
                <EndTime>
                    <GPSWeek>2025</GPSWeek>
                    <Seconds>381042.4</Seconds>
                </EndTime>
                <MonitorStatus>NotMonitored</MonitorStatus>
            </QualityControl1>
            <QualityControl3>
                <SigmaNorth>0.01198805589229</SigmaNorth>
                <SigmaEast>0.01889041997492</SigmaEast>
                <SigmaElevation>0.04813656583428</SigmaElevation>
                <CovarianceNorthEast>-0.00004954253018</CovarianceNorthEast>
                <SemiMajorAxis>0.01917814090848</SemiMajorAxis>
                <SemiMinorAxis>0.0115221682936</SemiMinorAxis>
                <Orientation>1.7883818149567</Orientation>
                <UnitVariance>0.60000002384186</UnitVariance>
            </QualityControl3>
        </PointRecord>

        <PointRecord ID="00000227" TimeStamp="2018-11-01T10:50:30">
            <Name>a10070</Name>
            <Code>fi680mm</Code>
            <Method>GpsStaticObservation</Method>
            <SurveyMethod>NetworkFix</SurveyMethod>
            <Classification>Normal</Classification>
            <Deleted>false</Deleted>

            <ECEFDeltas>
                <DeltaX>-20215.187942327</DeltaX>
                <DeltaY>660.31325176149</DeltaY>
                <DeltaZ>14804.98781607</DeltaZ>
            </ECEFDeltas>
            <ReferenceRecordID>00000038</ReferenceRecordID>
            <RTK_Base>PRS963733653173</RTK_Base>
            <AntennaID>0000003c</AntennaID>

            <ComputedGrid>
                <North>5750464.0107053</North>
                <East>6609853.6601631</East>
                <Elevation>173.16598037509</Elevation>
            </ComputedGrid>
            <Precision>
                <Horizontal>0.02715511294686</Horizontal>
                <Vertical>0.03309593419407</Vertical>
            </Precision>
            <QualityControl1>
                <NumberOfSatellites>14</NumberOfSatellites>
                <RelativeDOPs>true</RelativeDOPs>
                <PDOP>1.5086294412613</PDOP>
                <HDOP>0.9568886756897</HDOP>
                <VDOP>1.1663304567337</VDOP>
                <RMS>39.974662164847</RMS>
                <NumberOfPositionsUsed>4</NumberOfPositionsUsed>
                <HorizontalStandardDeviation/>
                <VerticalStandardDeviation/>
                <StartTime>
                    <GPSWeek>2025</GPSWeek>
                    <Seconds>381046.6</Seconds>
                </StartTime>
                <EndTime>
                    <GPSWeek>2025</GPSWeek>
                    <Seconds>381049.6</Seconds>
                </EndTime>
                <MonitorStatus>NotMonitored</MonitorStatus>
            </QualityControl1>
            <QualityControl3>
                <SigmaNorth>0.01199711859226</SigmaNorth>
                <SigmaEast>0.01977100409567</SigmaEast>
                <SigmaElevation>0.05019705742598</SigmaElevation>
                <CovarianceNorthEast>-0.00005231155956</CovarianceNorthEast>
                <SemiMajorAxis>0.02003787085414</SemiMajorAxis>
                <SemiMinorAxis>0.01154587324709</SemiMinorAxis>
                <Orientation>1.771155834198</Orientation>
                <UnitVariance>0.60000002384186</UnitVariance>
            </QualityControl3>
        </PointRecord>

        <PointRecord ID="0000022e" TimeStamp="2018-11-01T10:52:09">
            <Name>a10071</Name>
            <Code>49.5x49.5</Code>
            <Method>GpsStaticObservation</Method>
            <SurveyMethod>NetworkFix</SurveyMethod>
            <Classification>Normal</Classification>
            <Deleted>false</Deleted>

            <ECEFDeltas>
                <DeltaX>-20250.316450685</DeltaX>
                <DeltaY>675.76746582869</DeltaY>
                <DeltaZ>14828.858493377</DeltaZ>
            </ECEFDeltas>
            <ReferenceRecordID>00000038</ReferenceRecordID>
            <RTK_Base>PRS963733653173</RTK_Base>
            <AntennaID>0000003c</AntennaID>

            <ComputedGrid>
                <North>5750501.2741921</North>
                <East>6609879.1914387</East>
                <Elevation>174.71551777501</Elevation>
            </ComputedGrid>
            <Precision>
                <Horizontal>0.01043618357061</Horizontal>
                <Vertical>0.01321979081571</Vertical>
            </Precision>
            <QualityControl1>
                <NumberOfSatellites>17</NumberOfSatellites>
                <RelativeDOPs>true</RelativeDOPs>
                <PDOP>1.1277093887329</PDOP>
                <HDOP>0.69853603839874</HDOP>
                <VDOP>0.88531106710434</VDOP>
                <RMS>25.951777372444</RMS>
                <NumberOfPositionsUsed>8</NumberOfPositionsUsed>
                <HorizontalStandardDeviation/>
                <VerticalStandardDeviation/>
                <StartTime>
                    <GPSWeek>2025</GPSWeek>
                    <Seconds>381141.6</Seconds>
                </StartTime>
                <EndTime>
                    <GPSWeek>2025</GPSWeek>
                    <Seconds>381148.6</Seconds>
                </EndTime>
                <MonitorStatus>NotMonitored</MonitorStatus>
            </QualityControl1>
            <QualityControl3>
                <SigmaNorth>0.01036871876568</SigmaNorth>
                <SigmaEast>0.00752747338265</SigmaEast>
                <SigmaElevation>0.01756762526929</SigmaElevation>
                <CovarianceNorthEast>-0.00001495314791</CovarianceNorthEast>
                <SemiMajorAxis>0.01056322548538</SemiMajorAxis>
                <SemiMinorAxis>0.00725199654698</SemiMinorAxis>
                <Orientation>2.8757598400116</Orientation>
                <UnitVariance>0.60000002384186</UnitVariance>
            </QualityControl3>
        </PointRecord>

        <PointRecord ID="00000235" TimeStamp="2018-11-01T10:52:45">
            <Name>a10072</Name>
            <Code>49.5x49.5</Code>
            <Method>GpsStaticObservation</Method>
            <SurveyMethod>NetworkFix</SurveyMethod>
            <Classification>Normal</Classification>
            <Deleted>false</Deleted>

            <ECEFDeltas>
                <DeltaX>-20250.689282106</DeltaX>
                <DeltaY>675.77641484863</DeltaY>
                <DeltaZ>14829.162853727</DeltaZ>
            </ECEFDeltas>
            <ReferenceRecordID>00000038</ReferenceRecordID>
            <RTK_Base>PRS963733653173</RTK_Base>
            <AntennaID>0000003c</AntennaID>

            <ComputedGrid>
                <North>5750501.7388738</North>
                <East>6609879.3147635</East>
                <Elevation>174.73999045041</Elevation>
            </ComputedGrid>
            <Precision>
                <Horizontal>0.01059410121243</Horizontal>
                <Vertical>0.01343482024184</Vertical>
            </Precision>
            <QualityControl1>
                <NumberOfSatellites>16</NumberOfSatellites>
                <RelativeDOPs>true</RelativeDOPs>
                <PDOP>1.3049396276474</PDOP>
                <HDOP>0.80796158313751</HDOP>
                <VDOP>1.0247271060944</VDOP>
                <RMS>25.664647354891</RMS>
                <NumberOfPositionsUsed>4</NumberOfPositionsUsed>
                <HorizontalStandardDeviation/>
                <VerticalStandardDeviation/>
                <StartTime>
                    <GPSWeek>2025</GPSWeek>
                    <Seconds>381182</Seconds>
                </StartTime>
                <EndTime>
                    <GPSWeek>2025</GPSWeek>
                    <Seconds>381185</Seconds>
                </EndTime>
                <MonitorStatus>NotMonitored</MonitorStatus>
            </QualityControl1>
            <QualityControl3>
                <SigmaNorth>0.0105273462832</SigmaNorth>
                <SigmaEast>0.00762576796114</SigmaEast>
                <SigmaElevation>0.01785791106522</SigmaElevation>
                <CovarianceNorthEast>-0.00001539719051</CovarianceNorthEast>
                <SemiMajorAxis>0.01072360388935</SemiMajorAxis>
                <SemiMinorAxis>0.00734722334892</SemiMinorAxis>
                <Orientation>2.8770694732666</Orientation>
                <UnitVariance>0.60000002384186</UnitVariance>
            </QualityControl3>
        </PointRecord>

        <PointRecord ID="0000023c" TimeStamp="2018-11-01T10:53:13">
            <Name>a10073</Name>
            <Code>49.5x49.5</Code>
            <Method>GpsStaticObservation</Method>
            <SurveyMethod>NetworkFix</SurveyMethod>
            <Classification>Normal</Classification>
            <Deleted>false</Deleted>

            <ECEFDeltas>
                <DeltaX>-20250.665132209</DeltaX>
                <DeltaY>675.30292886472</DeltaY>
                <DeltaZ>14829.209424661</DeltaZ>
            </ECEFDeltas>
            <ReferenceRecordID>00000038</ReferenceRecordID>
            <RTK_Base>PRS963733653173</RTK_Base>
            <AntennaID>0000003c</AntennaID>

            <ComputedGrid>
                <North>5750501.864673</North>
                <East>6609878.8577178</East>
                <Elevation>174.69264018598</Elevation>
            </ComputedGrid>
            <Precision>
                <Horizontal>0.01059103381485</Horizontal>
                <Vertical>0.01340921145683</Vertical>
            </Precision>
            <QualityControl1>
                <NumberOfSatellites>15</NumberOfSatellites>
                <RelativeDOPs>true</RelativeDOPs>
                <PDOP>1.3955484628677</PDOP>
                <HDOP>0.84683001041412</HDOP>
                <VDOP>1.1092494726181</VDOP>
                <RMS>24.712118401862</RMS>
                <NumberOfPositionsUsed>4</NumberOfPositionsUsed>
                <HorizontalStandardDeviation/>
                <VerticalStandardDeviation/>
                <StartTime>
                    <GPSWeek>2025</GPSWeek>
                    <Seconds>381209.4</Seconds>
                </StartTime>
                <EndTime>
                    <GPSWeek>2025</GPSWeek>
                    <Seconds>381212.6</Seconds>
                </EndTime>
                <MonitorStatus>NotMonitored</MonitorStatus>
            </QualityControl1>
            <QualityControl3>
                <SigmaNorth>0.01056519616395</SigmaNorth>
                <SigmaEast>0.00753500079736</SigmaEast>
                <SigmaElevation>0.01783896237612</SigmaElevation>
                <CovarianceNorthEast>-0.00001626168341</CovarianceNorthEast>
                <SemiMajorAxis>0.01077414955944</SemiMajorAxis>
                <SemiMinorAxis>0.00723306974396</SemiMinorAxis>
                <Orientation>2.8739709854126</Orientation>
                <UnitVariance>0.60000002384186</UnitVariance>
            </QualityControl3>
        </PointRecord>

        <PointRecord ID="00000243" TimeStamp="2018-11-01T10:53:30">
            <Name>a10074</Name>
            <Code>49.5x49.5</Code>
            <Method>GpsStaticObservation</Method>
            <SurveyMethod>NetworkFix</SurveyMethod>
            <Classification>Normal</Classification>
            <Deleted>false</Deleted>

            <ECEFDeltas>
                <DeltaX>-20250.284670013</DeltaX>
                <DeltaY>675.29387960909</DeltaY>
                <DeltaZ>14828.940236906</DeltaZ>
            </ECEFDeltas>
            <ReferenceRecordID>00000038</ReferenceRecordID>
            <RTK_Base>PRS963733653173</RTK_Base>
            <AntennaID>0000003c</AntennaID>

            <ComputedGrid>
                <North>5750501.4160144</North>
                <East>6609878.7313875</East>
                <Elevation>174.7002552787</Elevation>
            </ComputedGrid>
            <Precision>
                <Horizontal>0.01061602491194</Horizontal>
                <Vertical>0.01335046399787</Vertical>
            </Precision>
            <QualityControl1>
                <NumberOfSatellites>17</NumberOfSatellites>
                <RelativeDOPs>true</RelativeDOPs>
                <PDOP>1.1208745241165</PDOP>
                <HDOP>0.69747215509415</HDOP>
                <VDOP>0.8774351477623</VDOP>
                <RMS>26.504656201915</RMS>
                <NumberOfPositionsUsed>4</NumberOfPositionsUsed>
                <HorizontalStandardDeviation/>
                <VerticalStandardDeviation/>
                <StartTime>
                    <GPSWeek>2025</GPSWeek>
                    <Seconds>381226.8</Seconds>
                </StartTime>
                <EndTime>
                    <GPSWeek>2025</GPSWeek>
                    <Seconds>381229.8</Seconds>
                </EndTime>
                <MonitorStatus>NotMonitored</MonitorStatus>
            </QualityControl1>
            <QualityControl3>
                <SigmaNorth>0.01050008460879</SigmaNorth>
                <SigmaEast>0.00757218152285</SigmaEast>
                <SigmaElevation>0.01781296543777</SigmaElevation>
                <CovarianceNorthEast>-0.00001544102452</CovarianceNorthEast>
                <SemiMajorAxis>0.01069710496813</SemiMajorAxis>
                <SemiMinorAxis>0.00729120289907</SemiMinorAxis>
                <Orientation>2.8774452209473</Orientation>
                <UnitVariance>0.60000002384186</UnitVariance>
            </QualityControl3>
        </PointRecord>

        <PointRecord ID="0000024a" TimeStamp="2018-11-01T10:53:43">
            <Name>a10075</Name>
            <Code>49.5x49.5</Code>
            <Method>GpsStaticObservation</Method>
            <SurveyMethod>NetworkFix</SurveyMethod>
            <Classification>Normal</Classification>
            <Deleted>false</Deleted>

            <ECEFDeltas>
                <DeltaX>-20250.478132239</DeltaX>
                <DeltaY>675.53368078521</DeltaY>
                <DeltaZ>14829.043023158</DeltaZ>
            </ECEFDeltas>
            <ReferenceRecordID>00000038</ReferenceRecordID>
            <RTK_Base>PRS963733653173</RTK_Base>
            <AntennaID>0000003c</AntennaID>

            <ComputedGrid>
                <North>5750501.5659226</North>
                <East>6609879.0189792</East>
                <Elevation>174.71825796931</Elevation>
            </ComputedGrid>
            <Precision>
                <Horizontal>0.0106275143307</Horizontal>
                <Vertical>0.01335069576094</Vertical>
            </Precision>
            <QualityControl1>
                <NumberOfSatellites>17</NumberOfSatellites>
                <RelativeDOPs>true</RelativeDOPs>
                <PDOP>1.1199049949646</PDOP>
                <HDOP>0.69732272624969</HDOP>
                <VDOP>0.87631511688232</VDOP>
                <RMS>29.587392744265</RMS>
                <NumberOfPositionsUsed>5</NumberOfPositionsUsed>
                <HorizontalStandardDeviation/>
                <VerticalStandardDeviation/>
                <StartTime>
                    <GPSWeek>2025</GPSWeek>
                    <Seconds>381239.2</Seconds>
                </StartTime>
                <EndTime>
                    <GPSWeek>2025</GPSWeek>
                    <Seconds>381243</Seconds>
                </EndTime>
                <MonitorStatus>NotMonitored</MonitorStatus>
            </QualityControl1>
            <QualityControl3>
                <SigmaNorth>0.01047837734222</SigmaNorth>
                <SigmaEast>0.00758122839034</SigmaEast>
                <SigmaElevation>0.01783359795809</SigmaElevation>
                <CovarianceNorthEast>-0.00001530307054</CovarianceNorthEast>
                <SemiMajorAxis>0.01067443471402</SemiMajorAxis>
                <SemiMinorAxis>0.00730259297416</SemiMinorAxis>
                <Orientation>2.8769474029541</Orientation>
                <UnitVariance>0.60000002384186</UnitVariance>
            </QualityControl3>
        </PointRecord>

        <PointRecord ID="00000251" TimeStamp="2018-11-01T10:55:40">
            <Name>a10076</Name>
            <Code>fiw400mm</Code>
            <Method>GpsStaticObservation</Method>
            <SurveyMethod>NetworkFix</SurveyMethod>
            <Classification>Normal</Classification>
            <Deleted>false</Deleted>

            <ECEFDeltas>
                <DeltaX>-20260.942453676</DeltaX>
                <DeltaY>680.48991263355</DeltaY>
                <DeltaZ>14835.65573638</DeltaZ>
            </ECEFDeltas>
            <ReferenceRecordID>00000038</ReferenceRecordID>
            <RTK_Base>PRS963733653173</RTK_Base>
            <AntennaID>0000003c</AntennaID>

            <ComputedGrid>
                <North>5750512.2730806</North>
                <East>6609886.9653184</East>
                <Elevation>174.86109446905</Elevation>
            </ComputedGrid>
            <Precision>
                <Horizontal>0.01065015361895</Horizontal>
                <Vertical>0.01323843587467</Vertical>
            </Precision>
            <QualityControl1>
                <NumberOfSatellites>17</NumberOfSatellites>
                <RelativeDOPs>true</RelativeDOPs>
                <PDOP>1.1108967065811</PDOP>
                <HDOP>0.69594973325729</HDOP>
                <VDOP>0.86587834358215</VDOP>
                <RMS>27.245685066047</RMS>
                <NumberOfPositionsUsed>9</NumberOfPositionsUsed>
                <HorizontalStandardDeviation/>
                <VerticalStandardDeviation/>
                <StartTime>
                    <GPSWeek>2025</GPSWeek>
                    <Seconds>381350.4</Seconds>
                </StartTime>
                <EndTime>
                    <GPSWeek>2025</GPSWeek>
                    <Seconds>381359.6</Seconds>
                </EndTime>
                <MonitorStatus>NotMonitored</MonitorStatus>
            </QualityControl1>
            <QualityControl3>
                <SigmaNorth>0.01029893010855</SigmaNorth>
                <SigmaEast>0.00750363757834</SigmaEast>
                <SigmaElevation>0.0178539622575</SigmaElevation>
                <CovarianceNorthEast>-0.00001618241731</CovarianceNorthEast>
                <SemiMajorAxis>0.01052935887128</SemiMajorAxis>
                <SemiMinorAxis>0.00717670796439</SemiMinorAxis>
                <Orientation>2.8532733917236</Orientation>
                <UnitVariance>0.60000002384186</UnitVariance>
            </QualityControl3>
        </PointRecord>

        <PointRecord ID="00000258" TimeStamp="2018-11-01T10:55:46">
            <Name>a10077</Name>
            <Code>fiw400mm</Code>
            <Method>GpsStaticObservation</Method>
            <SurveyMethod>NetworkFix</SurveyMethod>
            <Classification>Normal</Classification>
            <Deleted>false</Deleted>

            <ECEFDeltas>
                <DeltaX>-20260.941583768</DeltaX>
                <DeltaY>680.49474443984</DeltaY>
                <DeltaZ>14835.656408301</DeltaZ>
            </ECEFDeltas>
            <ReferenceRecordID>00000038</ReferenceRecordID>
            <RTK_Base>PRS963733653173</RTK_Base>
            <AntennaID>0000003c</AntennaID>

            <ComputedGrid>
                <North>5750512.2716695</North>
                <East>6609886.9696108</East>
                <Elevation>174.86312938765</Elevation>
            </ComputedGrid>
            <Precision>
                <Horizontal>0.01070313509351</Horizontal>
                <Vertical>0.01329696259385</Vertical>
            </Precision>
            <QualityControl1>
                <NumberOfSatellites>17</NumberOfSatellites>
                <RelativeDOPs>true</RelativeDOPs>
                <PDOP>1.1099195480347</PDOP>
                <HDOP>0.69580245018005</HDOP>
                <VDOP>0.86474293470383</VDOP>
                <RMS>28.08495048891</RMS>
                <NumberOfPositionsUsed>4</NumberOfPositionsUsed>
                <HorizontalStandardDeviation/>
                <VerticalStandardDeviation/>
                <StartTime>
                    <GPSWeek>2025</GPSWeek>
                    <Seconds>381362.8</Seconds>
                </StartTime>
                <EndTime>
                    <GPSWeek>2025</GPSWeek>
                    <Seconds>381365.8</Seconds>
                </EndTime>
                <MonitorStatus>NotMonitored</MonitorStatus>
            </QualityControl1>
            <QualityControl3>
                <SigmaNorth>0.01034328714013</SigmaNorth>
                <SigmaEast>0.00754058826715</SigmaEast>
                <SigmaElevation>0.01793785020709</SigmaElevation>
                <CovarianceNorthEast>-0.00001609542051</CovarianceNorthEast>
                <SemiMajorAxis>0.01056915335357</SemiMajorAxis>
                <SemiMinorAxis>0.00722059980035</SemiMinorAxis>
                <Orientation>2.856143951416</Orientation>
                <UnitVariance>0.60000002384186</UnitVariance>
            </QualityControl3>
        </PointRecord>

        <PointRecord ID="0000025f" TimeStamp="2018-11-01T10:56:28">
            <Name>a10078</Name>
            <Code>fiw400mm</Code>
            <Method>GpsStaticObservation</Method>
            <SurveyMethod>NetworkFix</SurveyMethod>
            <Classification>Normal</Classification>
            <Deleted>false</Deleted>

            <ECEFDeltas>
                <DeltaX>-20269.630912781</DeltaX>
                <DeltaY>680.81138890563</DeltaY>
                <DeltaZ>14842.400776086</DeltaZ>
            </ECEFDeltas>
            <ReferenceRecordID>00000038</ReferenceRecordID>
            <RTK_Base>PRS963733653173</RTK_Base>
            <AntennaID>0000003c</AntennaID>

            <ComputedGrid>
                <North>5750522.8599082</North>
                <East>6609889.9509994</East>
                <Elevation>175.18122196335</Elevation>
            </ComputedGrid>
            <Precision>
                <Horizontal>0.01079658730296</Horizontal>
                <Vertical>0.01336110799688</Vertical>
            </Precision>
            <QualityControl1>
                <NumberOfSatellites>17</NumberOfSatellites>
                <RelativeDOPs>true</RelativeDOPs>
                <PDOP>1.1063333749771</PDOP>
                <HDOP>0.6952640414238</HDOP>
                <VDOP>0.86057043075562</VDOP>
                <RMS>26.618957258107</RMS>
                <NumberOfPositionsUsed>4</NumberOfPositionsUsed>
                <HorizontalStandardDeviation/>
                <VerticalStandardDeviation/>
                <StartTime>
                    <GPSWeek>2025</GPSWeek>
                    <Seconds>381405.4</Seconds>
                </StartTime>
                <EndTime>
                    <GPSWeek>2025</GPSWeek>
                    <Seconds>381408.4</Seconds>
                </EndTime>
                <MonitorStatus>NotMonitored</MonitorStatus>
            </QualityControl1>
            <QualityControl3>
                <SigmaNorth>0.01045593433082</SigmaNorth>
                <SigmaEast>0.00760226650164</SigmaEast>
                <SigmaElevation>0.01801910623908</SigmaElevation>
                <CovarianceNorthEast>-0.00001599913776</CovarianceNorthEast>
                <SemiMajorAxis>0.01067191362381</SemiMajorAxis>
                <SemiMinorAxis>0.00729597732425</SemiMinorAxis>
                <Orientation>2.863755941391</Orientation>
                <UnitVariance>0.60000002384186</UnitVariance>
            </QualityControl3>
        </PointRecord>

        <PointRecord ID="00000266" TimeStamp="2018-11-01T10:57:13">
            <Name>a10079</Name>
            <Code>fiw400mm</Code>
            <Method>GpsStaticObservation</Method>
            <SurveyMethod>NetworkFix</SurveyMethod>
            <Classification>Normal</Classification>
            <Deleted>false</Deleted>

            <ECEFDeltas>
                <DeltaX>-20276.848399573</DeltaX>
                <DeltaY>680.99933240376</DeltaY>
                <DeltaZ>14847.780943414</DeltaZ>
            </ECEFDeltas>
            <ReferenceRecordID>00000038</ReferenceRecordID>
            <RTK_Base>PRS963733653173</RTK_Base>
            <AntennaID>0000003c</AntennaID>

            <ComputedGrid>
                <North>5750531.5360081</North>
                <East>6609892.3592476</East>
                <Elevation>175.25540865099</Elevation>
            </ComputedGrid>
            <Precision>
                <Horizontal>0.0109948304518</Horizontal>
                <Vertical>0.01371329064454</Vertical>
            </Precision>
            <QualityControl1>
                <NumberOfSatellites>16</NumberOfSatellites>
                <RelativeDOPs>true</RelativeDOPs>
                <PDOP>1.2767612934113</PDOP>
                <HDOP>0.79859334230423</HDOP>
                <VDOP>0.99617677927017</VDOP>
                <RMS>25.854174766624</RMS>
                <NumberOfPositionsUsed>4</NumberOfPositionsUsed>
                <HorizontalStandardDeviation/>
                <VerticalStandardDeviation/>
                <StartTime>
                    <GPSWeek>2025</GPSWeek>
                    <Seconds>381449.4</Seconds>
                </StartTime>
                <EndTime>
                    <GPSWeek>2025</GPSWeek>
                    <Seconds>381452.6</Seconds>
                </EndTime>
                <MonitorStatus>NotMonitored</MonitorStatus>
            </QualityControl1>
            <QualityControl3>
                <SigmaNorth>0.01059111207724</SigmaNorth>
                <SigmaEast>0.00775279896334</SigmaEast>
                <SigmaElevation>0.01851009204984</SigmaElevation>
                <CovarianceNorthEast>-0.00001621247065</CovarianceNorthEast>
                <SemiMajorAxis>0.01080773957074</SemiMajorAxis>
                <SemiMinorAxis>0.0074478383176</SemiMinorAxis>
                <Orientation>2.863095998764</Orientation>
                <UnitVariance>0.60000002384186</UnitVariance>
            </QualityControl3>
        </PointRecord>

        <PointRecord ID="0000026d" TimeStamp="2018-11-01T10:58:59">
            <Name>a10080</Name>
            <Code>49.5x49.5</Code>
            <Method>GpsStaticObservation</Method>
            <SurveyMethod>NetworkFix</SurveyMethod>
            <Classification>Normal</Classification>
            <Deleted>false</Deleted>

            <ECEFDeltas>
                <DeltaX>-20262.700573259</DeltaX>
                <DeltaY>640.10034308373</DeltaY>
                <DeltaZ>14847.95253322</DeltaZ>
            </ECEFDeltas>
            <ReferenceRecordID>00000038</ReferenceRecordID>
            <RTK_Base>PRS963733653173</RTK_Base>
            <AntennaID>0000003c</AntennaID>

            <ComputedGrid>
                <North>5750530.9991418</North>
                <East>6609849.0838306</East>
                <Elevation>175.1503606181</Elevation>
            </ComputedGrid>
            <Precision>
                <Horizontal>0.01055373186827</Horizontal>
                <Vertical>0.0128130371696</Vertical>
            </Precision>
            <QualityControl1>
                <NumberOfSatellites>19</NumberOfSatellites>
                <RelativeDOPs>true</RelativeDOPs>
                <PDOP>0.98329186439514</PDOP>
                <HDOP>0.62508934736252</HDOP>
                <VDOP>0.75902980566025</VDOP>
                <RMS>32.077148033862</RMS>
                <NumberOfPositionsUsed>7</NumberOfPositionsUsed>
                <HorizontalStandardDeviation/>
                <VerticalStandardDeviation/>
                <StartTime>
                    <GPSWeek>2025</GPSWeek>
                    <Seconds>381549.6</Seconds>
                </StartTime>
                <EndTime>
                    <GPSWeek>2025</GPSWeek>
                    <Seconds>381557.8</Seconds>
                </EndTime>
                <MonitorStatus>NotMonitored</MonitorStatus>
            </QualityControl1>
            <QualityControl3>
                <SigmaNorth>0.01012223027647</SigmaNorth>
                <SigmaEast>0.00746250571683</SigmaEast>
                <SigmaElevation>0.01735252328217</SigmaElevation>
                <CovarianceNorthEast>-0.00001266220715</CovarianceNorthEast>
                <SemiMajorAxis>0.01027947291732</SemiMajorAxis>
                <SemiMinorAxis>0.00724437646568</SemiMinorAxis>
                <Orientation>2.8934609889984</Orientation>
                <UnitVariance>0.60000002384186</UnitVariance>
            </QualityControl3>
        </PointRecord>

        <PointRecord ID="00000274" TimeStamp="2018-11-01T10:59:14">
            <Name>a10081</Name>
            <Code>49.5x49.5</Code>
            <Method>GpsStaticObservation</Method>
            <SurveyMethod>NetworkFix</SurveyMethod>
            <Classification>Normal</Classification>
            <Deleted>false</Deleted>

            <ECEFDeltas>
                <DeltaX>-20262.585757192</DeltaX>
                <DeltaY>639.64491096279</DeltaY>
                <DeltaZ>14847.995567693</DeltaZ>
            </ECEFDeltas>
            <ReferenceRecordID>00000038</ReferenceRecordID>
            <RTK_Base>PRS963733653173</RTK_Base>
            <AntennaID>0000003c</AntennaID>

            <ComputedGrid>
                <North>5750531.0505201</North>
                <East>6609848.6150128</East>
                <Elevation>175.15669658412</Elevation>
            </ComputedGrid>
            <Precision>
                <Horizontal>0.01063088917602</Horizontal>
                <Vertical>0.01290366769274</Vertical>
            </Precision>
            <QualityControl1>
                <NumberOfSatellites>19</NumberOfSatellites>
                <RelativeDOPs>true</RelativeDOPs>
                <PDOP>0.98282289505005</PDOP>
                <HDOP>0.62492686510086</HDOP>
                <VDOP>0.75855600833893</VDOP>
                <RMS>29.296104453112</RMS>
                <NumberOfPositionsUsed>5</NumberOfPositionsUsed>
                <HorizontalStandardDeviation/>
                <VerticalStandardDeviation/>
                <StartTime>
                    <GPSWeek>2025</GPSWeek>
                    <Seconds>381570.4</Seconds>
                </StartTime>
                <EndTime>
                    <GPSWeek>2025</GPSWeek>
                    <Seconds>381574</Seconds>
                </EndTime>
                <MonitorStatus>NotMonitored</MonitorStatus>
            </QualityControl1>
            <QualityControl3>
                <SigmaNorth>0.01018528826535</SigmaNorth>
                <SigmaEast>0.00751726841554</SigmaEast>
                <SigmaElevation>0.01748193241656</SigmaElevation>
                <CovarianceNorthEast>-0.00001254565905</CovarianceNorthEast>
                <SemiMajorAxis>0.01033758651465</SemiMajorAxis>
                <SemiMinorAxis>0.00730641698465</SemiMinorAxis>
                <Orientation>2.8974258899689</Orientation>
                <UnitVariance>0.60000002384186</UnitVariance>
            </QualityControl3>
        </PointRecord>

        <PointRecord ID="0000027b" TimeStamp="2018-11-01T10:59:34">
            <Name>a10082</Name>
            <Code>49.5x49.5</Code>
            <Method>GpsStaticObservation</Method>
            <SurveyMethod>NetworkFix</SurveyMethod>
            <Classification>Normal</Classification>
            <Deleted>false</Deleted>

            <ECEFDeltas>
                <DeltaX>-20262.950706696</DeltaX>
                <DeltaY>639.58672647225</DeltaY>
                <DeltaZ>14848.297894854</DeltaZ>
            </ECEFDeltas>
            <ReferenceRecordID>00000038</ReferenceRecordID>
            <RTK_Base>PRS963733653173</RTK_Base>
            <AntennaID>0000003c</AntennaID>

            <ComputedGrid>
                <North>5750531.5243718</North>
                <East>6609848.6722295</East>
                <Elevation>175.17025582888</Elevation>
            </ComputedGrid>
            <Precision>
                <Horizontal>0.01060234955772</Horizontal>
                <Vertical>0.01304596156291</Vertical>
            </Precision>
            <QualityControl1>
                <NumberOfSatellites>18</NumberOfSatellites>
                <RelativeDOPs>true</RelativeDOPs>
                <PDOP>1.0561519861221</PDOP>
                <HDOP>0.66609650850296</HDOP>
                <VDOP>0.81961733102798</VDOP>
                <RMS>30.09833591549</RMS>
                <NumberOfPositionsUsed>5</NumberOfPositionsUsed>
                <HorizontalStandardDeviation/>
                <VerticalStandardDeviation/>
                <StartTime>
                    <GPSWeek>2025</GPSWeek>
                    <Seconds>381590.2</Seconds>
                </StartTime>
                <EndTime>
                    <GPSWeek>2025</GPSWeek>
                    <Seconds>381594.2</Seconds>
                </EndTime>
                <MonitorStatus>NotMonitored</MonitorStatus>
            </QualityControl1>
            <QualityControl3>
                <SigmaNorth>0.01019730232656</SigmaNorth>
                <SigmaEast>0.00755078205839</SigmaEast>
                <SigmaElevation>0.01760716363788</SigmaElevation>
                <CovarianceNorthEast>-0.00001239226185</CovarianceNorthEast>
                <SemiMajorAxis>0.01034668553621</SemiMajorAxis>
                <SemiMinorAxis>0.0073447516188</SemiMinorAxis>
                <Orientation>2.898827791214</Orientation>
                <UnitVariance>0.60000002384186</UnitVariance>
            </QualityControl3>
        </PointRecord>

        <PointRecord ID="00000282" TimeStamp="2018-11-01T10:59:56">
            <Name>a10083</Name>
            <Code>49.5x49.5</Code>
            <Method>GpsStaticObservation</Method>
            <SurveyMethod>NetworkFix</SurveyMethod>
            <Classification>Normal</Classification>
            <Deleted>false</Deleted>

            <ECEFDeltas>
                <DeltaX>-20263.052317826</DeltaX>
                <DeltaY>640.0434733897</DeltaY>
                <DeltaZ>14848.250275732</DeltaZ>
            </ECEFDeltas>
            <ReferenceRecordID>00000038</ReferenceRecordID>
            <RTK_Base>PRS963733653173</RTK_Base>
            <AntennaID>0000003c</AntennaID>

            <ComputedGrid>
                <North>5750531.4599624</North>
                <East>6609849.138142</East>
                <Elevation>175.1682647229</Elevation>
            </ComputedGrid>
            <Precision>
                <Horizontal>0.01096453417847</Horizontal>
                <Vertical>0.01349104652271</Vertical>
            </Precision>
            <QualityControl1>
                <NumberOfSatellites>18</NumberOfSatellites>
                <RelativeDOPs>true</RelativeDOPs>
                <PDOP>1.0563026666641</PDOP>
                <HDOP>0.66620862483978</HDOP>
                <VDOP>0.81972032785416</VDOP>
                <RMS>32.606930063482</RMS>
                <NumberOfPositionsUsed>4</NumberOfPositionsUsed>
                <HorizontalStandardDeviation/>
                <VerticalStandardDeviation/>
                <StartTime>
                    <GPSWeek>2025</GPSWeek>
                    <Seconds>381613.2</Seconds>
                </StartTime>
                <EndTime>
                    <GPSWeek>2025</GPSWeek>
                    <Seconds>381616.4</Seconds>
                </EndTime>
                <MonitorStatus>NotMonitored</MonitorStatus>
            </QualityControl1>
            <QualityControl3>
                <SigmaNorth>0.01045323628932</SigmaNorth>
                <SigmaEast>0.00776741933078</SigmaEast>
                <SigmaElevation>0.01827874779701</SigmaElevation>
                <CovarianceNorthEast>-0.00001301161774</CovarianceNorthEast>
                <SemiMajorAxis>0.010607291013</SemiMajorAxis>
                <SemiMinorAxis>0.00755568221211</SemiMinorAxis>
                <Orientation>2.8972244262695</Orientation>
                <UnitVariance>0.60000002384186</UnitVariance>
            </QualityControl3>
        </PointRecord>

        <PointRecord ID="00000289" TimeStamp="2018-11-01T11:07:12">
            <Name>a10084</Name>
            <Code>60x40</Code>
            <Method>GpsStaticObservation</Method>
            <SurveyMethod>NetworkFix</SurveyMethod>
            <Classification>Normal</Classification>
            <Deleted>false</Deleted>

            <ECEFDeltas>
                <DeltaX>-20264.481261193</DeltaX>
                <DeltaY>657.85133420164</DeltaY>
                <DeltaZ>14841.63171037</DeltaZ>
            </ECEFDeltas>
            <ReferenceRecordID>00000038</ReferenceRecordID>
            <RTK_Base>PRS963733653173</RTK_Base>
            <AntennaID>0000003c</AntennaID>

            <ComputedGrid>
                <North>5750524.1142695</North>
                <East>6609866.5596414</East>
                <Elevation>172.81727161109</Elevation>
            </ComputedGrid>
            <Precision>
                <Horizontal>0.01083032248466</Horizontal>
                <Vertical>0.01387716505764</Vertical>
            </Precision>
            <QualityControl1>
                <NumberOfSatellites>17</NumberOfSatellites>
                <RelativeDOPs>true</RelativeDOPs>
                <PDOP>1.1557251214981</PDOP>
                <HDOP>0.71105808019638</HDOP>
                <VDOP>0.91109663248062</VDOP>
                <RMS>26.277485385276</RMS>
                <NumberOfPositionsUsed>7</NumberOfPositionsUsed>
                <HorizontalStandardDeviation/>
                <VerticalStandardDeviation/>
                <StartTime>
                    <GPSWeek>2025</GPSWeek>
                    <Seconds>382045.4</Seconds>
                </StartTime>
                <EndTime>
                    <GPSWeek>2025</GPSWeek>
                    <Seconds>382051.2</Seconds>
                </EndTime>
                <MonitorStatus>NotMonitored</MonitorStatus>
            </QualityControl1>
            <QualityControl3>
                <SigmaNorth>0.0100783072412</SigmaNorth>
                <SigmaEast>0.0076618893072</SigmaEast>
                <SigmaElevation>0.01887261867523</SigmaElevation>
                <CovarianceNorthEast>-0.00001017181148</CovarianceNorthEast>
                <SemiMajorAxis>0.01019134093076</SemiMajorAxis>
                <SemiMinorAxis>0.00751088559628</SemiMinorAxis>
                <Orientation>2.9200451374054</Orientation>
                <UnitVariance>0.60000002384186</UnitVariance>
            </QualityControl3>
        </PointRecord>

        <PointRecord ID="00000290" TimeStamp="2018-11-01T11:07:38">
            <Name>a10085</Name>
            <Code>60x40</Code>
            <Method>GpsStaticObservation</Method>
            <SurveyMethod>NetworkFix</SurveyMethod>
            <Classification>Normal</Classification>
            <Deleted>false</Deleted>

            <ECEFDeltas>
                <DeltaX>-20264.608559718</DeltaX>
                <DeltaY>658.42232309119</DeltaY>
                <DeltaZ>14841.585211962</DeltaZ>
            </ECEFDeltas>
            <ReferenceRecordID>00000038</ReferenceRecordID>
            <RTK_Base>PRS963733653173</RTK_Base>
            <AntennaID>0000003c</AntennaID>

            <ComputedGrid>
                <North>5750524.0419968</North>
                <East>6609867.1419993</East>
                <Elevation>172.82487774258</Elevation>
            </ComputedGrid>
            <Precision>
                <Horizontal>0.01072851959553</Horizontal>
                <Vertical>0.01375382864239</Vertical>
            </Precision>
            <QualityControl1>
                <NumberOfSatellites>17</NumberOfSatellites>
                <RelativeDOPs>true</RelativeDOPs>
                <PDOP>1.1561896800995</PDOP>
                <HDOP>0.71111541986465</HDOP>
                <VDOP>0.91164112091064</VDOP>
                <RMS>26.343511254118</RMS>
                <NumberOfPositionsUsed>5</NumberOfPositionsUsed>
                <HorizontalStandardDeviation/>
                <VerticalStandardDeviation/>
                <StartTime>
                    <GPSWeek>2025</GPSWeek>
                    <Seconds>382074.2</Seconds>
                </StartTime>
                <EndTime>
                    <GPSWeek>2025</GPSWeek>
                    <Seconds>382078</Seconds>
                </EndTime>
                <MonitorStatus>NotMonitored</MonitorStatus>
            </QualityControl1>
            <QualityControl3>
                <SigmaNorth>0.00998784136027</SigmaNorth>
                <SigmaEast>0.00761699303985</SigmaEast>
                <SigmaElevation>0.0186906196177</SigmaElevation>
                <CovarianceNorthEast>-0.0000094420493</CovarianceNorthEast>
                <SemiMajorAxis>0.0100892810151</SemiMajorAxis>
                <SemiMinorAxis>0.00748211052269</SemiMinorAxis>
                <Orientation>2.9291522502899</Orientation>
                <UnitVariance>0.60000002384186</UnitVariance>
            </QualityControl3>
        </PointRecord>

        <PointRecord ID="00000297" TimeStamp="2018-11-01T11:07:52">
            <Name>a10086</Name>
            <Code>60x40</Code>
            <Method>GpsStaticObservation</Method>
            <SurveyMethod>NetworkFix</SurveyMethod>
            <Classification>Normal</Classification>
            <Deleted>false</Deleted>

            <ECEFDeltas>
                <DeltaX>-20264.918613376</DeltaX>
                <DeltaY>658.37140718335</DeltaY>
                <DeltaZ>14841.831166069</DeltaZ>
            </ECEFDeltas>
            <ReferenceRecordID>00000038</ReferenceRecordID>
            <RTK_Base>PRS963733653173</RTK_Base>
            <AntennaID>0000003c</AntennaID>

            <ComputedGrid>
                <North>5750524.4382068</North>
                <East>6609867.1893509</East>
                <Elevation>172.82751718345</Elevation>
            </ComputedGrid>
            <Precision>
                <Horizontal>0.01077195057603</Horizontal>
                <Vertical>0.01381299112951</Vertical>
            </Precision>
            <QualityControl1>
                <NumberOfSatellites>17</NumberOfSatellites>
                <RelativeDOPs>true</RelativeDOPs>
                <PDOP>1.1564159393311</PDOP>
                <HDOP>0.71114301681519</HDOP>
                <VDOP>0.91190654039383</VDOP>
                <RMS>29.835925159747</RMS>
                <NumberOfPositionsUsed>4</NumberOfPositionsUsed>
                <HorizontalStandardDeviation/>
                <VerticalStandardDeviation/>
                <StartTime>
                    <GPSWeek>2025</GPSWeek>
                    <Seconds>382089.4</Seconds>
                </StartTime>
                <EndTime>
                    <GPSWeek>2025</GPSWeek>
                    <Seconds>382092.4</Seconds>
                </EndTime>
                <MonitorStatus>NotMonitored</MonitorStatus>
            </QualityControl1>
            <QualityControl3>
                <SigmaNorth>0.01001100707799</SigmaNorth>
                <SigmaEast>0.00763603020459</SigmaEast>
                <SigmaElevation>0.01878457330167</SigmaElevation>
                <CovarianceNorthEast>-0.00000946842192</CovarianceNorthEast>
                <SemiMajorAxis>0.01011237129569</SemiMajorAxis>
                <SemiMinorAxis>0.00750127760693</SemiMinorAxis>
                <Orientation>2.9294047355652</Orientation>
                <UnitVariance>0.60000002384186</UnitVariance>
            </QualityControl3>
        </PointRecord>

        <PointRecord ID="0000029e" TimeStamp="2018-11-01T11:08:09">
            <Name>a10087</Name>
            <Code>60x40</Code>
            <Method>GpsStaticObservation</Method>
            <SurveyMethod>NetworkFix</SurveyMethod>
            <Classification>Normal</Classification>
            <Deleted>false</Deleted>

            <ECEFDeltas>
                <DeltaX>-20264.783024877</DeltaX>
                <DeltaY>657.80840918329</DeltaY>
                <DeltaZ>14841.867161176</DeltaZ>
            </ECEFDeltas>
            <ReferenceRecordID>00000038</ReferenceRecordID>
            <RTK_Base>PRS963733653173</RTK_Base>
            <AntennaID>0000003c</AntennaID>

            <ComputedGrid>
                <North>5750524.49585</North>
                <East>6609866.6120627</East>
                <Elevation>172.81812351195</Elevation>
            </ComputedGrid>
            <Precision>
                <Horizontal>0.01087148742795</Horizontal>
                <Vertical>0.01394446234666</Vertical>
            </Precision>
            <QualityControl1>
                <NumberOfSatellites>17</NumberOfSatellites>
                <RelativeDOPs>true</RelativeDOPs>
                <PDOP>1.1566622257233</PDOP>
                <HDOP>0.71117281913757</HDOP>
                <VDOP>0.91219556331635</VDOP>
                <RMS>26.384597284752</RMS>
                <NumberOfPositionsUsed>4</NumberOfPositionsUsed>
                <HorizontalStandardDeviation/>
                <VerticalStandardDeviation/>
                <StartTime>
                    <GPSWeek>2025</GPSWeek>
                    <Seconds>382105.6</Seconds>
                </StartTime>
                <EndTime>
                    <GPSWeek>2025</GPSWeek>
                    <Seconds>382108.6</Seconds>
                </EndTime>
                <MonitorStatus>NotMonitored</MonitorStatus>
            </QualityControl1>
            <QualityControl3>
                <SigmaNorth>0.01008631009609</SigmaNorth>
                <SigmaEast>0.00769559526816</SigmaEast>
                <SigmaElevation>0.01897646673024</SigmaElevation>
                <CovarianceNorthEast>-0.00000955059022</CovarianceNorthEast>
                <SemiMajorAxis>0.01018728129566</SemiMajorAxis>
                <SemiMinorAxis>0.00756142381579</SemiMinorAxis>
                <Orientation>2.9304492473602</Orientation>
                <UnitVariance>0.60000002384186</UnitVariance>
            </QualityControl3>
        </PointRecord>

        <PointRecord ID="000002a5" TimeStamp="2018-11-01T11:08:23">
            <Name>a10088</Name>
            <Code>60x40</Code>
            <Method>GpsStaticObservation</Method>
            <SurveyMethod>NetworkFix</SurveyMethod>
            <Classification>Normal</Classification>
            <Deleted>false</Deleted>

            <ECEFDeltas>
                <DeltaX>-20264.70403761</DeltaX>
                <DeltaY>658.12784986664</DeltaY>
                <DeltaZ>14841.729497139</DeltaZ>
            </ECEFDeltas>
            <ReferenceRecordID>00000038</ReferenceRecordID>
            <RTK_Base>PRS963733653173</RTK_Base>
            <AntennaID>0000003c</AntennaID>

            <ComputedGrid>
                <North>5750524.2741016</North>
                <East>6609866.8914476</East>
                <Elevation>172.82189461249</Elevation>
            </ComputedGrid>
            <Precision>
                <Horizontal>0.01081023606842</Horizontal>
                <Vertical>0.01386907254406</Vertical>
            </Precision>
            <QualityControl1>
                <NumberOfSatellites>17</NumberOfSatellites>
                <RelativeDOPs>true</RelativeDOPs>
                <PDOP>1.1568669080734</PDOP>
                <HDOP>0.71119737625122</HDOP>
                <VDOP>0.91243594884872</VDOP>
                <RMS>28.181690395924</RMS>
                <NumberOfPositionsUsed>4</NumberOfPositionsUsed>
                <HorizontalStandardDeviation/>
                <VerticalStandardDeviation/>
                <StartTime>
                    <GPSWeek>2025</GPSWeek>
                    <Seconds>382119.8</Seconds>
                </StartTime>
                <EndTime>
                    <GPSWeek>2025</GPSWeek>
                    <Seconds>382122.8</Seconds>
                </EndTime>
                <MonitorStatus>NotMonitored</MonitorStatus>
            </QualityControl1>
            <QualityControl3>
                <SigmaNorth>0.01001273933798</SigmaNorth>
                <SigmaEast>0.00765057001263</SigmaEast>
                <SigmaElevation>0.01888300105929</SigmaElevation>
                <CovarianceNorthEast>-0.00000935165917</CovarianceNorthEast>
                <SemiMajorAxis>0.01011212542653</SemiMajorAxis>
                <SemiMinorAxis>0.00751871615648</SemiMinorAxis>
                <Orientation>2.93088722229</Orientation>
                <UnitVariance>0.60000002384186</UnitVariance>
            </QualityControl3>
        </PointRecord>

        <PointRecord ID="000002ac" TimeStamp="2018-11-01T11:10:03">
            <Name>a10089</Name>
            <Code>fi660mm</Code>
            <Method>GpsStaticObservation</Method>
            <SurveyMethod>NetworkFix</SurveyMethod>
            <Classification>Normal</Classification>
            <Deleted>false</Deleted>

            <ECEFDeltas>
                <DeltaX>-20255.692341077</DeltaX>
                <DeltaY>631.99988651159</DeltaY>
                <DeltaZ>14841.811511052</DeltaZ>
            </ECEFDeltas>
            <ReferenceRecordID>00000038</ReferenceRecordID>
            <RTK_Base>PRS963733653173</RTK_Base>
            <AntennaID>0000003c</AntennaID>

            <ComputedGrid>
                <North>5750523.9339368</North>
                <East>6609839.2541496</East>
                <Elevation>172.71772265414</Elevation>
            </ComputedGrid>
            <Precision>
                <Horizontal>0.01077581156046</Horizontal>
                <Vertical>0.01468910854212</Vertical>
            </Precision>
            <QualityControl1>
                <NumberOfSatellites>16</NumberOfSatellites>
                <RelativeDOPs>true</RelativeDOPs>
                <PDOP>1.4421489238739</PDOP>
                <HDOP>0.85303002595901</HDOP>
                <VDOP>1.1628127098083</VDOP>
                <RMS>22.960635588357</RMS>
                <NumberOfPositionsUsed>18</NumberOfPositionsUsed>
                <HorizontalStandardDeviation/>
                <VerticalStandardDeviation/>
                <StartTime>
                    <GPSWeek>2025</GPSWeek>
                    <Seconds>382204.6</Seconds>
                </StartTime>
                <EndTime>
                    <GPSWeek>2025</GPSWeek>
                    <Seconds>382222</Seconds>
                </EndTime>
                <MonitorStatus>NotMonitored</MonitorStatus>
            </QualityControl1>
            <QualityControl3>
                <SigmaNorth>0.01020289678127</SigmaNorth>
                <SigmaEast>0.00727651687339</SigmaEast>
                <SigmaElevation>0.01990225538611</SigmaElevation>
                <CovarianceNorthEast>-0.00000757813996</CovarianceNorthEast>
                <SemiMajorAxis>0.01025661733001</SemiMajorAxis>
                <SemiMinorAxis>0.00720059778541</SemiMinorAxis>
                <Orientation>2.9975621700287</Orientation>
                <UnitVariance>0.60000002384186</UnitVariance>
            </QualityControl3>
        </PointRecord>

        <PointRecord ID="000002b3" TimeStamp="2018-11-01T11:10:08">
            <Name>a10090</Name>
            <Code>fi660mm</Code>
            <Method>GpsStaticObservation</Method>
            <SurveyMethod>NetworkFix</SurveyMethod>
            <Classification>Normal</Classification>
            <Deleted>false</Deleted>

            <ECEFDeltas>
                <DeltaX>-20255.695806719</DeltaX>
                <DeltaY>631.99997833371</DeltaY>
                <DeltaZ>14841.811676561</DeltaZ>
            </ECEFDeltas>
            <ReferenceRecordID>00000038</ReferenceRecordID>
            <RTK_Base>PRS963733653173</RTK_Base>
            <AntennaID>0000003c</AntennaID>

            <ComputedGrid>
                <North>5750523.93661</North>
                <East>6609839.2553401</East>
                <Elevation>172.71585639074</Elevation>
            </ComputedGrid>
            <Precision>
                <Horizontal>0.01088495647037</Horizontal>
                <Vertical>0.01484525970422</Vertical>
            </Precision>
            <QualityControl1>
                <NumberOfSatellites>16</NumberOfSatellites>
                <RelativeDOPs>true</RelativeDOPs>
                <PDOP>1.443063378334</PDOP>
                <HDOP>0.85329532623291</HDOP>
                <VDOP>1.16375207901</VDOP>
                <RMS>23.110196190445</RMS>
                <NumberOfPositionsUsed>4</NumberOfPositionsUsed>
                <HorizontalStandardDeviation/>
                <VerticalStandardDeviation/>
                <StartTime>
                    <GPSWeek>2025</GPSWeek>
                    <Seconds>382225</Seconds>
                </StartTime>
                <EndTime>
                    <GPSWeek>2025</GPSWeek>
                    <Seconds>382228.2</Seconds>
                </EndTime>
                <MonitorStatus>NotMonitored</MonitorStatus>
            </QualityControl1>
            <QualityControl3>
                <SigmaNorth>0.01030352991074</SigmaNorth>
                <SigmaEast>0.00733539368957</SigmaEast>
                <SigmaElevation>0.02011970803142</SigmaElevation>
                <CovarianceNorthEast>-0.00000755691644</CovarianceNorthEast>
                <SemiMajorAxis>0.01035527326167</SemiMajorAxis>
                <SemiMinorAxis>0.00726216612384</SemiMinorAxis>
                <Orientation>3.0010724067688</Orientation>
                <UnitVariance>0.60000002384186</UnitVariance>
            </QualityControl3>
        </PointRecord>

        <PointRecord ID="000002ba" TimeStamp="2018-11-01T11:11:23">
            <Name>a10091</Name>
            <Code>49.5x49.5</Code>
            <Method>GpsStaticObservation</Method>
            <SurveyMethod>NetworkFix</SurveyMethod>
            <Classification>Normal</Classification>
            <Deleted>false</Deleted>

            <ECEFDeltas>
                <DeltaX>-20254.061360753</DeltaX>
                <DeltaY>605.09870811761</DeltaY>
                <DeltaZ>14850.451330739</DeltaZ>
            </ECEFDeltas>
            <ReferenceRecordID>00000038</ReferenceRecordID>
            <RTK_Base>PRS963733653173</RTK_Base>
            <AntennaID>0000003c</AntennaID>

            <ComputedGrid>
                <North>5750534.5870073</North>
                <East>6609813.123359</East>
                <Elevation>174.89380938002</Elevation>
            </ComputedGrid>
            <Precision>
                <Horizontal>0.01078443014927</Horizontal>
                <Vertical>0.01386325233773</Vertical>
            </Precision>
            <QualityControl1>
                <NumberOfSatellites>17</NumberOfSatellites>
                <RelativeDOPs>true</RelativeDOPs>
                <PDOP>1.1585941314697</PDOP>
                <HDOP>0.71138608455658</HDOP>
                <VDOP>0.91447806358337</VDOP>
                <RMS>29.397968268185</RMS>
                <NumberOfPositionsUsed>5</NumberOfPositionsUsed>
                <HorizontalStandardDeviation/>
                <VerticalStandardDeviation/>
                <StartTime>
                    <GPSWeek>2025</GPSWeek>
                    <Seconds>382298.2</Seconds>
                </StartTime>
                <EndTime>
                    <GPSWeek>2025</GPSWeek>
                    <Seconds>382302.2</Seconds>
                </EndTime>
                <MonitorStatus>NotMonitored</MonitorStatus>
            </QualityControl1>
            <QualityControl3>
                <SigmaNorth>0.00986006297171</SigmaNorth>
                <SigmaEast>0.00757952127606</SigmaEast>
                <SigmaElevation>0.01896012201905</SigmaElevation>
                <CovarianceNorthEast>-0.00000930952774</CovarianceNorthEast>
                <SemiMajorAxis>0.0099645415321</SemiMajorAxis>
                <SemiMinorAxis>0.00744163198397</SemiMinorAxis>
                <Orientation>2.9226710796356</Orientation>
                <UnitVariance>0.60000002384186</UnitVariance>
            </QualityControl3>
        </PointRecord>

        <PointRecord ID="000002c1" TimeStamp="2018-11-01T11:11:36">
            <Name>a10092</Name>
            <Code>49.5x49.5</Code>
            <Method>GpsStaticObservation</Method>
            <SurveyMethod>NetworkFix</SurveyMethod>
            <Classification>Normal</Classification>
            <Deleted>false</Deleted>

            <ECEFDeltas>
                <DeltaX>-20253.946360467</DeltaX>
                <DeltaY>604.63794665062</DeltaY>
                <DeltaZ>14850.486524849</DeltaZ>
            </ECEFDeltas>
            <ReferenceRecordID>00000038</ReferenceRecordID>
            <RTK_Base>PRS963733653173</RTK_Base>
            <AntennaID>0000003c</AntennaID>

            <ComputedGrid>
                <North>5750534.6347044</North>
                <East>6609812.6495379</East>
                <Elevation>174.89298364517</Elevation>
            </ComputedGrid>
            <Precision>
                <Horizontal>0.01079900655964</Horizontal>
                <Vertical>0.01388289779861</Vertical>
            </Precision>
            <QualityControl1>
                <NumberOfSatellites>17</NumberOfSatellites>
                <RelativeDOPs>true</RelativeDOPs>
                <PDOP>1.1586476564407</PDOP>
                <HDOP>0.71139001846313</HDOP>
                <VDOP>0.91454291343689</VDOP>
                <RMS>29.885817907358</RMS>
                <NumberOfPositionsUsed>5</NumberOfPositionsUsed>
                <HorizontalStandardDeviation/>
                <VerticalStandardDeviation/>
                <StartTime>
                    <GPSWeek>2025</GPSWeek>
                    <Seconds>382312</Seconds>
                </StartTime>
                <EndTime>
                    <GPSWeek>2025</GPSWeek>
                    <Seconds>382315.6</Seconds>
                </EndTime>
                <MonitorStatus>NotMonitored</MonitorStatus>
            </QualityControl1>
            <QualityControl3>
                <SigmaNorth>0.00985608901829</SigmaNorth>
                <SigmaEast>0.00760058360174</SigmaEast>
                <SigmaElevation>0.01899151317775</SigmaElevation>
                <CovarianceNorthEast>-0.0000087180515</CovarianceNorthEast>
                <SemiMajorAxis>0.00994919426739</SemiMajorAxis>
                <SemiMinorAxis>0.0074782948941</SemiMinorAxis>
                <Orientation>2.9331519603729</Orientation>
                <UnitVariance>0.60000002384186</UnitVariance>
            </QualityControl3>
        </PointRecord>

        <PointRecord ID="000002c8" TimeStamp="2018-11-01T11:11:50">
            <Name>a10093</Name>
            <Code>49.5x49.5</Code>
            <Method>GpsStaticObservation</Method>
            <SurveyMethod>NetworkFix</SurveyMethod>
            <Classification>Normal</Classification>
            <Deleted>false</Deleted>

            <ECEFDeltas>
                <DeltaX>-20254.324925063</DeltaX>
                <DeltaY>604.55599574908</DeltaY>
                <DeltaZ>14850.738622215</DeltaZ>
            </ECEFDeltas>
            <ReferenceRecordID>00000038</ReferenceRecordID>
            <RTK_Base>PRS963733653173</RTK_Base>
            <AntennaID>0000003c</AntennaID>

            <ComputedGrid>
                <North>5750535.0935209</North>
                <East>6609812.6892551</East>
                <Elevation>174.85418774846</Elevation>
            </ComputedGrid>
            <Precision>
                <Horizontal>0.01086933854056</Horizontal>
                <Vertical>0.01397435566964</Vertical>
            </Precision>
            <QualityControl1>
                <NumberOfSatellites>17</NumberOfSatellites>
                <RelativeDOPs>true</RelativeDOPs>
                <PDOP>1.1587072610855</PDOP>
                <HDOP>0.71139353513718</HDOP>
                <VDOP>0.91461557149887</VDOP>
                <RMS>28.114082912604</RMS>
                <NumberOfPositionsUsed>4</NumberOfPositionsUsed>
                <HorizontalStandardDeviation/>
                <VerticalStandardDeviation/>
                <StartTime>
                    <GPSWeek>2025</GPSWeek>
                    <Seconds>382327.2</Seconds>
                </StartTime>
                <EndTime>
                    <GPSWeek>2025</GPSWeek>
                    <Seconds>382330.2</Seconds>
                </EndTime>
                <MonitorStatus>NotMonitored</MonitorStatus>
            </QualityControl1>
            <QualityControl3>
                <SigmaNorth>0.00990395620465</SigmaNorth>
                <SigmaEast>0.0076563549228</SigmaEast>
                <SigmaElevation>0.01912242360413</SigmaElevation>
                <CovarianceNorthEast>-0.0000082626093</CovarianceNorthEast>
                <SemiMajorAxis>0.00998740550131</SemiMajorAxis>
                <SemiMinorAxis>0.00754717411473</SemiMinorAxis>
                <Orientation>2.9433343410492</Orientation>
                <UnitVariance>0.60000002384186</UnitVariance>
            </QualityControl3>
        </PointRecord>

        <PointRecord ID="000002cf" TimeStamp="2018-11-01T11:12:08">
            <Name>a10094</Name>
            <Code>49.5x49.5</Code>
            <Method>GpsStaticObservation</Method>
            <SurveyMethod>NetworkFix</SurveyMethod>
            <Classification>Normal</Classification>
            <Deleted>false</Deleted>

            <ECEFDeltas>
                <DeltaX>-20254.446622964</DeltaX>
                <DeltaY>605.00024459907</DeltaY>
                <DeltaZ>14850.696817603</DeltaZ>
            </ECEFDeltas>
            <ReferenceRecordID>00000038</ReferenceRecordID>
            <RTK_Base>PRS963733653173</RTK_Base>
            <AntennaID>0000003c</AntennaID>

            <ComputedGrid>
                <North>5750535.0507709</North>
                <East>6609813.1496539</East>
                <Elevation>174.84249914526</Elevation>
            </ComputedGrid>
            <Precision>
                <Horizontal>0.0108322738146</Horizontal>
                <Vertical>0.01392753682951</Vertical>
            </Precision>
            <QualityControl1>
                <NumberOfSatellites>17</NumberOfSatellites>
                <RelativeDOPs>true</RelativeDOPs>
                <PDOP>1.158753156662</PDOP>
                <HDOP>0.71139520406723</HDOP>
                <VDOP>0.91467249393463</VDOP>
                <RMS>28.23577572902</RMS>
                <NumberOfPositionsUsed>4</NumberOfPositionsUsed>
                <HorizontalStandardDeviation/>
                <VerticalStandardDeviation/>
                <StartTime>
                    <GPSWeek>2025</GPSWeek>
                    <Seconds>382344.4</Seconds>
                </StartTime>
                <EndTime>
                    <GPSWeek>2025</GPSWeek>
                    <Seconds>382347.6</Seconds>
                </EndTime>
                <MonitorStatus>NotMonitored</MonitorStatus>
            </QualityControl1>
            <QualityControl3>
                <SigmaNorth>0.00984860397875</SigmaNorth>
                <SigmaEast>0.00763875572011</SigmaEast>
                <SigmaElevation>0.01906598545611</SigmaElevation>
                <CovarianceNorthEast>-0.00000775812532</CovarianceNorthEast>
                <SemiMajorAxis>0.00992443040013</SemiMajorAxis>
                <SemiMinorAxis>0.0075399777852</SemiMinorAxis>
                <Orientation>2.9506874084473</Orientation>
                <UnitVariance>0.60000002384186</UnitVariance>
            </QualityControl3>
        </PointRecord>

        <PointRecord ID="000002d6" TimeStamp="2018-11-01T11:12:29">
            <Name>a10095</Name>
            <Code>49.5x49.5</Code>
            <Method>GpsStaticObservation</Method>
            <SurveyMethod>NetworkFix</SurveyMethod>
            <Classification>Normal</Classification>
            <Deleted>false</Deleted>

            <ECEFDeltas>
                <DeltaX>-20254.202077983</DeltaX>
                <DeltaY>604.82042435696</DeltaY>
                <DeltaZ>14850.588250961</DeltaZ>
            </ECEFDeltas>
            <ReferenceRecordID>00000038</ReferenceRecordID>
            <RTK_Base>PRS963733653173</RTK_Base>
            <AntennaID>0000003c</AntennaID>

            <ComputedGrid>
                <North>5750534.8444839</North>
                <East>6609812.9026838</East>
                <Elevation>174.86207694131</Elevation>
            </ComputedGrid>
            <Precision>
                <Horizontal>0.01090856846949</Horizontal>
                <Vertical>0.01402645275948</Vertical>
            </Precision>
            <QualityControl1>
                <NumberOfSatellites>17</NumberOfSatellites>
                <RelativeDOPs>true</RelativeDOPs>
                <PDOP>1.1587941646576</PDOP>
                <HDOP>0.71139484643936</HDOP>
                <VDOP>0.91472500562668</VDOP>
                <RMS>28.23286412055</RMS>
                <NumberOfPositionsUsed>4</NumberOfPositionsUsed>
                <HorizontalStandardDeviation/>
                <VerticalStandardDeviation/>
                <StartTime>
                    <GPSWeek>2025</GPSWeek>
                    <Seconds>382365.8</Seconds>
                </StartTime>
                <EndTime>
                    <GPSWeek>2025</GPSWeek>
                    <Seconds>382368.8</Seconds>
                </EndTime>
                <MonitorStatus>NotMonitored</MonitorStatus>
            </QualityControl1>
            <QualityControl3>
                <SigmaNorth>0.00989739503711</SigmaNorth>
                <SigmaEast>0.00769460014999</SigmaEast>
                <SigmaElevation>0.01921106688678</SigmaElevation>
                <CovarianceNorthEast>-0.00000741425993</CovarianceNorthEast>
                <SemiMajorAxis>0.00996637064964</SemiMajorAxis>
                <SemiMinorAxis>0.00760504836217</SemiMinorAxis>
                <Orientation>2.9588596820831</Orientation>
                <UnitVariance>0.60000002384186</UnitVariance>
            </QualityControl3>
        </PointRecord>

        <PointRecord ID="000002dd" TimeStamp="2018-11-01T11:13:50">
            <Name>a10096</Name>
            <Code>fi660mm</Code>
            <Method>GpsStaticObservation</Method>
            <SurveyMethod>NetworkFix</SurveyMethod>
            <Classification>Normal</Classification>
            <Deleted>false</Deleted>

            <ECEFDeltas>
                <DeltaX>-20246.517077346</DeltaX>
                <DeltaY>593.11402615579</DeltaY>
                <DeltaZ>14845.087812015</DeltaZ>
            </ECEFDeltas>
            <ReferenceRecordID>00000038</ReferenceRecordID>
            <RTK_Base>PRS963733653173</RTK_Base>
            <AntennaID>0000003c</AntennaID>

            <ComputedGrid>
                <North>5750528.5449872</North>
                <East>6609799.4311308</East>
                <Elevation>172.58048385964</Elevation>
            </ComputedGrid>
            <Precision>
                <Horizontal>0.01076899548593</Horizontal>
                <Vertical>0.01489551912286</Vertical>
            </Precision>
            <QualityControl1>
                <NumberOfSatellites>17</NumberOfSatellites>
                <RelativeDOPs>true</RelativeDOPs>
                <PDOP>1.4510548114777</PDOP>
                <HDOP>0.85015571117401</HDOP>
                <VDOP>1.1759231090546</VDOP>
                <RMS>23.656397273666</RMS>
                <NumberOfPositionsUsed>10</NumberOfPositionsUsed>
                <HorizontalStandardDeviation/>
                <VerticalStandardDeviation/>
                <StartTime>
                    <GPSWeek>2025</GPSWeek>
                    <Seconds>382440</Seconds>
                </StartTime>
                <EndTime>
                    <GPSWeek>2025</GPSWeek>
                    <Seconds>382449.4</Seconds>
                </EndTime>
                <MonitorStatus>NotMonitored</MonitorStatus>
            </QualityControl1>
            <QualityControl3>
                <SigmaNorth>0.01012227125466</SigmaNorth>
                <SigmaEast>0.00751816062257</SigmaEast>
                <SigmaElevation>0.02010215260088</SigmaElevation>
                <CovarianceNorthEast>-0.00000564881975</CovarianceNorthEast>
                <SemiMajorAxis>0.01015602331609</SemiMajorAxis>
                <SemiMinorAxis>0.00747250439599</SemiMinorAxis>
                <Orientation>3.0210185050964</Orientation>
                <UnitVariance>0.60000002384186</UnitVariance>
            </QualityControl3>
        </PointRecord>

        <PointRecord ID="000002e4" TimeStamp="2018-11-01T11:13:58">
            <Name>a10097</Name>
            <Code>fi660mm</Code>
            <Method>GpsStaticObservation</Method>
            <SurveyMethod>NetworkFix</SurveyMethod>
            <Classification>Normal</Classification>
            <Deleted>false</Deleted>

            <ECEFDeltas>
                <DeltaX>-20246.51745984</DeltaX>
                <DeltaY>593.10915005906</DeltaY>
                <DeltaZ>14845.085364966</DeltaZ>
            </ECEFDeltas>
            <ReferenceRecordID>00000038</ReferenceRecordID>
            <RTK_Base>PRS963733653173</RTK_Base>
            <AntennaID>0000003c</AntennaID>

            <ComputedGrid>
                <North>5750528.5449487</North>
                <East>6609799.4266649</East>
                <Elevation>172.57732677412</Elevation>
            </ComputedGrid>
            <Precision>
                <Horizontal>0.01086268772667</Horizontal>
                <Vertical>0.01503577438299</Vertical>
            </Precision>
            <QualityControl1>
                <NumberOfSatellites>17</NumberOfSatellites>
                <RelativeDOPs>true</RelativeDOPs>
                <PDOP>1.4522213935852</PDOP>
                <HDOP>0.85044288635254</HDOP>
                <VDOP>1.1771550178528</VDOP>
                <RMS>23.696458849468</RMS>
                <NumberOfPositionsUsed>4</NumberOfPositionsUsed>
                <HorizontalStandardDeviation/>
                <VerticalStandardDeviation/>
                <StartTime>
                    <GPSWeek>2025</GPSWeek>
                    <Seconds>382454.8</Seconds>
                </StartTime>
                <EndTime>
                    <GPSWeek>2025</GPSWeek>
                    <Seconds>382458.2</Seconds>
                </EndTime>
                <MonitorStatus>NotMonitored</MonitorStatus>
            </QualityControl1>
            <QualityControl3>
                <SigmaNorth>0.01022571325302</SigmaNorth>
                <SigmaEast>0.00757487863302</SigmaEast>
                <SigmaElevation>0.02028571255505</SigmaElevation>
                <CovarianceNorthEast>-0.00000547977334</CovarianceNorthEast>
                <SemiMajorAxis>0.01025637425482</SemiMajorAxis>
                <SemiMinorAxis>0.00753331091255</SemiMinorAxis>
                <Orientation>3.027485370636</Orientation>
                <UnitVariance>0.60000002384186</UnitVariance>
            </QualityControl3>
        </PointRecord>

        <PointRecord ID="000002eb" TimeStamp="2018-11-01T11:15:48">
            <Name>a10098</Name>
            <Code>fi660mm</Code>
            <Method>GpsStaticObservation</Method>
            <SurveyMethod>NetworkFix</SurveyMethod>
            <Classification>Normal</Classification>
            <Deleted>false</Deleted>

            <ECEFDeltas>
                <DeltaX>-20254.051352416</DeltaX>
                <DeltaY>587.55339263845</DeltaY>
                <DeltaZ>14855.428927058</DeltaZ>
            </ECEFDeltas>
            <ReferenceRecordID>00000038</ReferenceRecordID>
            <RTK_Base>PRS963733653173</RTK_Base>
            <AntennaID>0000003c</AntennaID>

            <ComputedGrid>
                <North>5750541.9178673</North>
                <East>6609796.4256108</East>
                <Elevation>175.18313855817</Elevation>
            </ComputedGrid>
            <Precision>
                <Horizontal>0.01081948314321</Horizontal>
                <Vertical>0.01405479268449</Vertical>
            </Precision>
            <QualityControl1>
                <NumberOfSatellites>18</NumberOfSatellites>
                <RelativeDOPs>true</RelativeDOPs>
                <PDOP>1.1354639530182</PDOP>
                <HDOP>0.69263571500778</HDOP>
                <VDOP>0.89974516630173</VDOP>
                <RMS>27.023291770826</RMS>
                <NumberOfPositionsUsed>4</NumberOfPositionsUsed>
                <HorizontalStandardDeviation/>
                <VerticalStandardDeviation/>
                <StartTime>
                    <GPSWeek>2025</GPSWeek>
                    <Seconds>382564.8</Seconds>
                </StartTime>
                <EndTime>
                    <GPSWeek>2025</GPSWeek>
                    <Seconds>382567.8</Seconds>
                </EndTime>
                <MonitorStatus>NotMonitored</MonitorStatus>
            </QualityControl1>
            <QualityControl3>
                <SigmaNorth>0.00982883665711</SigmaNorth>
                <SigmaEast>0.00767835369334</SigmaEast>
                <SigmaElevation>0.01920332014561</SigmaElevation>
                <CovarianceNorthEast>-0.00000472486272</CovarianceNorthEast>
                <SemiMajorAxis>0.00985849555582</SemiMajorAxis>
                <SemiMinorAxis>0.00764023605734</SemiMinorAxis>
                <Orientation>3.0186347961426</Orientation>
                <UnitVariance>0.60000002384186</UnitVariance>
            </QualityControl3>
        </PointRecord>

        <PointRecord ID="000002f2" TimeStamp="2018-11-01T11:15:58">
            <Name>a10099</Name>
            <Code>fiw400mm</Code>
            <Method>GpsStaticObservation</Method>
            <SurveyMethod>NetworkFix</SurveyMethod>
            <Classification>Normal</Classification>
            <Deleted>false</Deleted>

            <ECEFDeltas>
                <DeltaX>-20254.039598981</DeltaX>
                <DeltaY>587.55326679861</DeltaY>
                <DeltaZ>14855.426200899</DeltaZ>
            </ECEFDeltas>
            <ReferenceRecordID>00000038</ReferenceRecordID>
            <RTK_Base>PRS963733653173</RTK_Base>
            <AntennaID>0000003c</AntennaID>

            <ComputedGrid>
                <North>5750541.9074198</North>
                <East>6609796.4217783</East>
                <Elevation>175.18780313067</Elevation>
            </ComputedGrid>
            <Precision>
                <Horizontal>0.01057087613111</Horizontal>
                <Vertical>0.01373242556087</Vertical>
            </Precision>
            <QualityControl1>
                <NumberOfSatellites>18</NumberOfSatellites>
                <RelativeDOPs>true</RelativeDOPs>
                <PDOP>1.135471701622</PDOP>
                <HDOP>0.69262778759003</HDOP>
                <VDOP>0.89976543188095</VDOP>
                <RMS>28.226802354319</RMS>
                <NumberOfPositionsUsed>7</NumberOfPositionsUsed>
                <HorizontalStandardDeviation/>
                <VerticalStandardDeviation/>
                <StartTime>
                    <GPSWeek>2025</GPSWeek>
                    <Seconds>382571</Seconds>
                </StartTime>
                <EndTime>
                    <GPSWeek>2025</GPSWeek>
                    <Seconds>382577</Seconds>
                </EndTime>
                <MonitorStatus>NotMonitored</MonitorStatus>
            </QualityControl1>
            <QualityControl3>
                <SigmaNorth>0.00959313102067</SigmaNorth>
                <SigmaEast>0.00752408942208</SigmaEast>
                <SigmaElevation>0.01875894889235</SigmaElevation>
                <CovarianceNorthEast>-0.00000455223471</CovarianceNorthEast>
                <SemiMajorAxis>0.00962309353054</SemiMajorAxis>
                <SemiMinorAxis>0.00748573057353</SemiMinorAxis>
                <Orientation>3.0157816410065</Orientation>
                <UnitVariance>0.60000002384186</UnitVariance>
            </QualityControl3>
        </PointRecord>

        <PointRecord ID="000002f9" TimeStamp="2018-11-01T11:16:37">
            <Name>a10100</Name>
            <Code>fiw400mm</Code>
            <Method>GpsStaticObservation</Method>
            <SurveyMethod>NetworkFix</SurveyMethod>
            <Classification>Normal</Classification>
            <Deleted>false</Deleted>

            <ECEFDeltas>
                <DeltaX>-20254.045105902</DeltaX>
                <DeltaY>587.56455804361</DeltaY>
                <DeltaZ>14855.431318262</DeltaZ>
            </ECEFDeltas>
            <ReferenceRecordID>00000038</ReferenceRecordID>
            <RTK_Base>PRS963733653173</RTK_Base>
            <AntennaID>0000003c</AntennaID>

            <ComputedGrid>
                <North>5750541.9119539</North>
                <East>6609796.4341666</East>
                <Elevation>175.19096407659</Elevation>
            </ComputedGrid>
            <Precision>
                <Horizontal>0.01069986561765</Horizontal>
                <Vertical>0.0139014587932</Vertical>
            </Precision>
            <QualityControl1>
                <NumberOfSatellites>18</NumberOfSatellites>
                <RelativeDOPs>true</RelativeDOPs>
                <PDOP>1.1354534626007</PDOP>
                <HDOP>0.69256395101547</HDOP>
                <VDOP>0.89978319406509</VDOP>
                <RMS>27.048244680229</RMS>
                <NumberOfPositionsUsed>5</NumberOfPositionsUsed>
                <HorizontalStandardDeviation/>
                <VerticalStandardDeviation/>
                <StartTime>
                    <GPSWeek>2025</GPSWeek>
                    <Seconds>382613</Seconds>
                </StartTime>
                <EndTime>
                    <GPSWeek>2025</GPSWeek>
                    <Seconds>382617</Seconds>
                </EndTime>
                <MonitorStatus>NotMonitored</MonitorStatus>
            </QualityControl1>
            <QualityControl3>
                <SigmaNorth>0.00965213775635</SigmaNorth>
                <SigmaEast>0.00763582950458</SigmaEast>
                <SigmaElevation>0.01901122182608</SigmaElevation>
                <CovarianceNorthEast>-0.0000046783498</CovarianceNorthEast>
                <SemiMajorAxis>0.00968404579908</SemiMajorAxis>
                <SemiMinorAxis>0.00759532256052</SemiMinorAxis>
                <Orientation>3.0104713439941</Orientation>
                <UnitVariance>0.60000002384186</UnitVariance>
            </QualityControl3>
        </PointRecord>

        <PointRecord ID="00000300" TimeStamp="2018-11-01T11:17:52">
            <Name>a10101</Name>
            <Code>fiw400mm</Code>
            <Method>GpsStaticObservation</Method>
            <SurveyMethod>NetworkFix</SurveyMethod>
            <Classification>Normal</Classification>
            <Deleted>false</Deleted>

            <ECEFDeltas>
                <DeltaX>-20242.135136083</DeltaX>
                <DeltaY>539.06149796955</DeltaY>
                <DeltaZ>14859.008507946</DeltaZ>
            </ECEFDeltas>
            <ReferenceRecordID>00000038</ReferenceRecordID>
            <RTK_Base>PRS963733653173</RTK_Base>
            <AntennaID>0000003c</AntennaID>

            <ComputedGrid>
                <North>5750547.0006462</North>
                <East>6609746.6205566</East>
                <Elevation>174.89012912685</Elevation>
            </ComputedGrid>
            <Precision>
                <Horizontal>0.01082450632037</Horizontal>
                <Vertical>0.01410525626987</Vertical>
            </Precision>
            <QualityControl1>
                <NumberOfSatellites>17</NumberOfSatellites>
                <RelativeDOPs>true</RelativeDOPs>
                <PDOP>1.1636130809784</PDOP>
                <HDOP>0.70843404531479</HDOP>
                <VDOP>0.92311954498291</VDOP>
                <RMS>26.587759585757</RMS>
                <NumberOfPositionsUsed>4</NumberOfPositionsUsed>
                <HorizontalStandardDeviation/>
                <VerticalStandardDeviation/>
                <StartTime>
                    <GPSWeek>2025</GPSWeek>
                    <Seconds>382688.4</Seconds>
                </StartTime>
                <EndTime>
                    <GPSWeek>2025</GPSWeek>
                    <Seconds>382691.4</Seconds>
                </EndTime>
                <MonitorStatus>NotMonitored</MonitorStatus>
            </QualityControl1>
            <QualityControl3>
                <SigmaNorth>0.0097242295742</SigmaNorth>
                <SigmaEast>0.00773923611268</SigmaEast>
                <SigmaElevation>0.01929828897119</SigmaElevation>
                <CovarianceNorthEast>-0.00000321695643</CovarianceNorthEast>
                <SemiMajorAxis>0.00973943807185</SemiMajorAxis>
                <SemiMinorAxis>0.00772008812055</SemiMinorAxis>
                <Orientation>3.0498352050781</Orientation>
                <UnitVariance>0.60000002384186</UnitVariance>
            </QualityControl3>
        </PointRecord>

        <PointRecord ID="00000307" TimeStamp="2018-11-01T11:18:16">
            <Name>a10102</Name>
            <Code>49.5x49.5</Code>
            <Method>GpsStaticObservation</Method>
            <SurveyMethod>NetworkFix</SurveyMethod>
            <Classification>Normal</Classification>
            <Deleted>false</Deleted>

            <ECEFDeltas>
                <DeltaX>-20236.852106505</DeltaX>
                <DeltaY>533.02608564869</DeltaY>
                <DeltaZ>14855.909864634</DeltaZ>
            </ECEFDeltas>
            <ReferenceRecordID>00000038</ReferenceRecordID>
            <RTK_Base>PRS963733653173</RTK_Base>
            <AntennaID>0000003c</AntennaID>

            <ComputedGrid>
                <North>5750542.6021568</North>
                <East>6609739.2571807</East>
                <Elevation>174.27531846571</Elevation>
            </ComputedGrid>
            <Precision>
                <Horizontal>0.0102614666755</Horizontal>
                <Vertical>0.01473456813757</Vertical>
            </Precision>
            <QualityControl1>
                <NumberOfSatellites>16</NumberOfSatellites>
                <RelativeDOPs>true</RelativeDOPs>
                <PDOP>1.5155788660049</PDOP>
                <HDOP>0.86613774299622</HDOP>
                <VDOP>1.2436980009079</VDOP>
                <RMS>20.29612660408</RMS>
                <NumberOfPositionsUsed>4</NumberOfPositionsUsed>
                <HorizontalStandardDeviation/>
                <VerticalStandardDeviation/>
                <StartTime>
                    <GPSWeek>2025</GPSWeek>
                    <Seconds>382712.2</Seconds>
                </StartTime>
                <EndTime>
                    <GPSWeek>2025</GPSWeek>
                    <Seconds>382715.4</Seconds>
                </EndTime>
                <MonitorStatus>NotMonitored</MonitorStatus>
            </QualityControl1>
            <QualityControl3>
                <SigmaNorth>0.0097544491291</SigmaNorth>
                <SigmaEast>0.00777807598934</SigmaEast>
                <SigmaElevation>0.01953699626029</SigmaElevation>
                <CovarianceNorthEast>-0.00000335188111</CovarianceNorthEast>
                <SemiMajorAxis>0.00977090280503</SemiMajorAxis>
                <SemiMinorAxis>0.00775739690289</SemiMinorAxis>
                <Orientation>3.046040058136</Orientation>
                <UnitVariance>0.60000002384186</UnitVariance>
            </QualityControl3>
        </PointRecord>

        <PointRecord ID="0000030e" TimeStamp="2018-11-01T11:18:29">
            <Name>a10103</Name>
            <Code>49.5x49.5</Code>
            <Method>GpsStaticObservation</Method>
            <SurveyMethod>NetworkFix</SurveyMethod>
            <Classification>Normal</Classification>
            <Deleted>false</Deleted>

            <ECEFDeltas>
                <DeltaX>-20236.710562109</DeltaX>
                <DeltaY>532.56291598803</DeltaY>
                <DeltaZ>14855.925241893</DeltaZ>
            </ECEFDeltas>
            <ReferenceRecordID>00000038</ReferenceRecordID>
            <RTK_Base>PRS963733653173</RTK_Base>
            <AntennaID>0000003c</AntennaID>

            <ComputedGrid>
                <North>5750542.6183443</North>
                <East>6609738.772876</East>
                <Elevation>174.27384654957</Elevation>
            </ComputedGrid>
            <Precision>
                <Horizontal>0.01049627157461</Horizontal>
                <Vertical>0.01509756085341</Vertical>
            </Precision>
            <QualityControl1>
                <NumberOfSatellites>16</NumberOfSatellites>
                <RelativeDOPs>true</RelativeDOPs>
                <PDOP>1.5175957679749</PDOP>
                <HDOP>0.86629021167755</HDOP>
                <VDOP>1.2460490465164</VDOP>
                <RMS>20.629229644934</RMS>
                <NumberOfPositionsUsed>4</NumberOfPositionsUsed>
                <HorizontalStandardDeviation/>
                <VerticalStandardDeviation/>
                <StartTime>
                    <GPSWeek>2025</GPSWeek>
                    <Seconds>382725.6</Seconds>
                </StartTime>
                <EndTime>
                    <GPSWeek>2025</GPSWeek>
                    <Seconds>382728.6</Seconds>
                </EndTime>
                <MonitorStatus>NotMonitored</MonitorStatus>
            </QualityControl1>
            <QualityControl3>
                <SigmaNorth>0.00992419011891</SigmaNorth>
                <SigmaEast>0.00781806558371</SigmaEast>
                <SigmaElevation>0.02009730599821</SigmaElevation>
                <CovarianceNorthEast>-0.00000295864061</CovarianceNorthEast>
                <SemiMajorAxis>0.00993591267616</SemiMajorAxis>
                <SemiMinorAxis>0.00780316209421</SemiMinorAxis>
                <Orientation>3.0630676746368</Orientation>
                <UnitVariance>0.60000002384186</UnitVariance>
            </QualityControl3>
        </PointRecord>

        <PointRecord ID="00000315" TimeStamp="2018-11-01T11:18:39">
            <Name>a10104</Name>
            <Code>49.5x49.5</Code>
            <Method>GpsStaticObservation</Method>
            <SurveyMethod>NetworkFix</SurveyMethod>
            <Classification>Normal</Classification>
            <Deleted>false</Deleted>

            <ECEFDeltas>
                <DeltaX>-20237.049031414</DeltaX>
                <DeltaY>532.45711537846</DeltaY>
                <DeltaZ>14856.222827632</DeltaZ>
            </ECEFDeltas>
            <ReferenceRecordID>00000038</ReferenceRecordID>
            <RTK_Base>PRS963733653173</RTK_Base>
            <AntennaID>0000003c</AntennaID>

            <ComputedGrid>
                <North>5750543.0810312</North>
                <East>6609738.7765834</East>
                <Elevation>174.28921784496</Elevation>
            </ComputedGrid>
            <Precision>
                <Horizontal>0.01050845883297</Horizontal>
                <Vertical>0.01513347889503</Vertical>
            </Precision>
            <QualityControl1>
                <NumberOfSatellites>16</NumberOfSatellites>
                <RelativeDOPs>true</RelativeDOPs>
                <PDOP>1.5190199613571</PDOP>
                <HDOP>0.86639243364334</HDOP>
                <VDOP>1.2477121353149</VDOP>
                <RMS>20.803787271705</RMS>
                <NumberOfPositionsUsed>4</NumberOfPositionsUsed>
                <HorizontalStandardDeviation/>
                <VerticalStandardDeviation/>
                <StartTime>
                    <GPSWeek>2025</GPSWeek>
                    <Seconds>382736</Seconds>
                </StartTime>
                <EndTime>
                    <GPSWeek>2025</GPSWeek>
                    <Seconds>382739</Seconds>
                </EndTime>
                <MonitorStatus>NotMonitored</MonitorStatus>
            </QualityControl1>
            <QualityControl3>
                <SigmaNorth>0.00990330800414</SigmaNorth>
                <SigmaEast>0.0077644046396</SigmaEast>
                <SigmaElevation>0.02018386311829</SigmaElevation>
                <CovarianceNorthEast>-0.0000026803807</CovarianceNorthEast>
                <SemiMajorAxis>0.00991285406053</SemiMajorAxis>
                <SemiMinorAxis>0.00775221316144</SemiMinorAxis>
                <Orientation>3.0711336135864</Orientation>
                <UnitVariance>0.60000002384186</UnitVariance>
            </QualityControl3>
        </PointRecord>

        <PointRecord ID="0000031c" TimeStamp="2018-11-01T11:18:57">
            <Name>a10105</Name>
            <Code>49.5x49.5</Code>
            <Method>GpsStaticObservation</Method>
            <SurveyMethod>NetworkFix</SurveyMethod>
            <Classification>Normal</Classification>
            <Deleted>false</Deleted>

            <ECEFDeltas>
                <DeltaX>-20237.195565168</DeltaX>
                <DeltaY>532.89845231175</DeltaY>
                <DeltaZ>14856.195254884</DeltaZ>
            </ECEFDeltas>
            <ReferenceRecordID>00000038</ReferenceRecordID>
            <RTK_Base>PRS963733653173</RTK_Base>
            <AntennaID>0000003c</AntennaID>

            <ComputedGrid>
                <North>5750543.0663588</North>
                <East>6609739.2419544</East>
                <Elevation>174.2736738499</Elevation>
            </ComputedGrid>
            <Precision>
                <Horizontal>0.01065122835963</Horizontal>
                <Vertical>0.01537244581235</Vertical>
            </Precision>
            <QualityControl1>
                <NumberOfSatellites>16</NumberOfSatellites>
                <RelativeDOPs>true</RelativeDOPs>
                <PDOP>1.5215488672256</PDOP>
                <HDOP>0.86656284332275</HDOP>
                <VDOP>1.2506717443466</VDOP>
                <RMS>22.474519516292</RMS>
                <NumberOfPositionsUsed>4</NumberOfPositionsUsed>
                <HorizontalStandardDeviation/>
                <VerticalStandardDeviation/>
                <StartTime>
                    <GPSWeek>2025</GPSWeek>
                    <Seconds>382754</Seconds>
                </StartTime>
                <EndTime>
                    <GPSWeek>2025</GPSWeek>
                    <Seconds>382757.2</Seconds>
                </EndTime>
                <MonitorStatus>NotMonitored</MonitorStatus>
            </QualityControl1>
            <QualityControl3>
                <SigmaNorth>0.00999850966036</SigmaNorth>
                <SigmaEast>0.00779120437801</SigmaEast>
                <SigmaElevation>0.02054900303483</SigmaElevation>
                <CovarianceNorthEast>-0.00000231923923</CovarianceNorthEast>
                <SemiMajorAxis>0.01000533439219</SemiMajorAxis>
                <SemiMinorAxis>0.0077824392356</SemiMinorAxis>
                <Orientation>3.0828022956848</Orientation>
                <UnitVariance>0.60000002384186</UnitVariance>
            </QualityControl3>
        </PointRecord>

        <PointRecord ID="00000323" TimeStamp="2018-11-01T11:19:10">
            <Name>a10106</Name>
            <Code>49.5x49.5</Code>
            <Method>GpsStaticObservation</Method>
            <SurveyMethod>NetworkFix</SurveyMethod>
            <Classification>Normal</Classification>
            <Deleted>false</Deleted>

            <ECEFDeltas>
                <DeltaX>-20236.945017112</DeltaX>
                <DeltaY>532.74057950685</DeltaY>
                <DeltaZ>14856.084377189</DeltaZ>
            </ECEFDeltas>
            <ReferenceRecordID>00000038</ReferenceRecordID>
            <RTK_Base>PRS963733653173</RTK_Base>
            <AntennaID>0000003c</AntennaID>

            <ComputedGrid>
                <North>5750542.8488166</North>
                <East>6609739.0138995</East>
                <Elevation>174.29947088193</Elevation>
            </ComputedGrid>
            <Precision>
                <Horizontal>0.01063233822</Horizontal>
                <Vertical>0.01537091300266</Vertical>
            </Precision>
            <QualityControl1>
                <NumberOfSatellites>16</NumberOfSatellites>
                <RelativeDOPs>true</RelativeDOPs>
                <PDOP>1.5234842300415</PDOP>
                <HDOP>0.86668300628662</HDOP>
                <VDOP>1.2529425621033</VDOP>
                <RMS>22.932048887014</RMS>
                <NumberOfPositionsUsed>5</NumberOfPositionsUsed>
                <HorizontalStandardDeviation/>
                <VerticalStandardDeviation/>
                <StartTime>
                    <GPSWeek>2025</GPSWeek>
                    <Seconds>382765.8</Seconds>
                </StartTime>
                <EndTime>
                    <GPSWeek>2025</GPSWeek>
                    <Seconds>382769.8</Seconds>
                </EndTime>
                <MonitorStatus>NotMonitored</MonitorStatus>
            </QualityControl1>
            <QualityControl3>
                <SigmaNorth>0.00996304675937</SigmaNorth>
                <SigmaEast>0.00775162875652</SigmaEast>
                <SigmaElevation>0.0205629710108</SigmaElevation>
                <CovarianceNorthEast>-0.00000209458517</CovarianceNorthEast>
                <SemiMajorAxis>0.00996864959598</SemiMajorAxis>
                <SemiMinorAxis>0.00774442218244</SemiMinorAxis>
                <Orientation>3.0883271694183</Orientation>
                <UnitVariance>0.60000002384186</UnitVariance>
            </QualityControl3>
        </PointRecord>

        <PointRecord ID="0000032a" TimeStamp="2018-11-01T11:20:15">
            <Name>a10107</Name>
            <Code>fi660mm</Code>
            <Method>GpsStaticObservation</Method>
            <SurveyMethod>NetworkFix</SurveyMethod>
            <Classification>Normal</Classification>
            <Deleted>false</Deleted>

            <ECEFDeltas>
                <DeltaX>-20229.230639541</DeltaX>
                <DeltaY>532.03136096732</DeltaY>
                <DeltaZ>14848.424746248</DeltaZ>
            </ECEFDeltas>
            <ReferenceRecordID>00000038</ReferenceRecordID>
            <RTK_Base>PRS963733653173</RTK_Base>
            <AntennaID>0000003c</AntennaID>

            <ComputedGrid>
                <North>5750532.5207119</North>
                <East>6609735.983905</East>
                <Elevation>172.61309232199</Elevation>
            </ComputedGrid>
            <Precision>
                <Horizontal>0.0106939057759</Horizontal>
                <Vertical>0.01557257346423</Vertical>
            </Precision>
            <QualityControl1>
                <NumberOfSatellites>16</NumberOfSatellites>
                <RelativeDOPs>true</RelativeDOPs>
                <PDOP>1.5317088365555</PDOP>
                <HDOP>0.86708325147629</HDOP>
                <VDOP>1.262655377388</VDOP>
                <RMS>24.905460968352</RMS>
                <NumberOfPositionsUsed>7</NumberOfPositionsUsed>
                <HorizontalStandardDeviation/>
                <VerticalStandardDeviation/>
                <StartTime>
                    <GPSWeek>2025</GPSWeek>
                    <Seconds>382827.8</Seconds>
                </StartTime>
                <EndTime>
                    <GPSWeek>2025</GPSWeek>
                    <Seconds>382834</Seconds>
                </EndTime>
                <MonitorStatus>NotMonitored</MonitorStatus>
            </QualityControl1>
            <QualityControl3>
                <SigmaNorth>0.0099759073928</SigmaNorth>
                <SigmaEast>0.00778143387288</SigmaEast>
                <SigmaElevation>0.02084957808256</SigmaElevation>
                <CovarianceNorthEast>-0.00000133191486</CovarianceNorthEast>
                <SemiMajorAxis>0.00997818633914</SemiMajorAxis>
                <SemiMinorAxis>0.00777851138264</SemiMinorAxis>
                <Orientation>3.1074659824371</Orientation>
                <UnitVariance>0.60000002384186</UnitVariance>
            </QualityControl3>
        </PointRecord>

        <PointRecord ID="00000331" TimeStamp="2018-11-01T11:20:37">
            <Name>a10108</Name>
            <Code>fi660mm</Code>
            <Method>GpsStaticObservation</Method>
            <SurveyMethod>NetworkFix</SurveyMethod>
            <Classification>Normal</Classification>
            <Deleted>false</Deleted>

            <ECEFDeltas>
                <DeltaX>-20229.250424647</DeltaX>
                <DeltaY>522.9839984728</DeltaY>
                <DeltaZ>14850.89004304</DeltaZ>
            </ECEFDeltas>
            <ReferenceRecordID>00000038</ReferenceRecordID>
            <RTK_Base>PRS963733653173</RTK_Base>
            <AntennaID>0000003c</AntennaID>

            <ComputedGrid>
                <North>5750536.256982</North>
                <East>6609727.3829261</East>
                <Elevation>172.66807484206</Elevation>
            </ComputedGrid>
            <Precision>
                <Horizontal>0.01062400653481</Horizontal>
                <Vertical>0.01551498961679</Vertical>
            </Precision>
            <QualityControl1>
                <NumberOfSatellites>16</NumberOfSatellites>
                <RelativeDOPs>true</RelativeDOPs>
                <PDOP>1.5348581075668</PDOP>
                <HDOP>0.86718153953552</HDOP>
                <VDOP>1.2664066553116</VDOP>
                <RMS>21.143249448454</RMS>
                <NumberOfPositionsUsed>4</NumberOfPositionsUsed>
                <HorizontalStandardDeviation/>
                <VerticalStandardDeviation/>
                <StartTime>
                    <GPSWeek>2025</GPSWeek>
                    <Seconds>382853.4</Seconds>
                </StartTime>
                <EndTime>
                    <GPSWeek>2025</GPSWeek>
                    <Seconds>382857.4</Seconds>
                </EndTime>
                <MonitorStatus>NotMonitored</MonitorStatus>
            </QualityControl1>
            <QualityControl3>
                <SigmaNorth>0.00992806907743</SigmaNorth>
                <SigmaEast>0.00777885736898</SigmaEast>
                <SigmaElevation>0.0207419898361</SigmaElevation>
                <CovarianceNorthEast>-0.00000099923113</CovarianceNorthEast>
                <SemiMajorAxis>0.00992938969284</SemiMajorAxis>
                <SemiMinorAxis>0.00777717167512</SemiMinorAxis>
                <Orientation>3.1153597831726</Orientation>
                <UnitVariance>0.60000002384186</UnitVariance>
            </QualityControl3>
        </PointRecord>

        <PointRecord ID="00000338" TimeStamp="2018-11-01T11:21:26">
            <Name>a10109</Name>
            <Code>49.5x49.5</Code>
            <Method>GpsStaticObservation</Method>
            <SurveyMethod>NetworkFix</SurveyMethod>
            <Classification>Normal</Classification>
            <Deleted>false</Deleted>

            <ECEFDeltas>
                <DeltaX>-20231.328558135</DeltaX>
                <DeltaY>508.73313541035</DeltaY>
                <DeltaZ>14857.668308003</DeltaZ>
            </ECEFDeltas>
            <ReferenceRecordID>00000038</ReferenceRecordID>
            <RTK_Base>PRS963733653173</RTK_Base>
            <AntennaID>0000003c</AntennaID>

            <ComputedGrid>
                <North>5750545.4608233</North>
                <East>6609714.4491825</East>
                <Elevation>173.84187121362</Elevation>
            </ComputedGrid>
            <Precision>
                <Horizontal>0.01064110097471</Horizontal>
                <Vertical>0.01562333693506</Vertical>
            </Precision>
            <QualityControl1>
                <NumberOfSatellites>16</NumberOfSatellites>
                <RelativeDOPs>true</RelativeDOPs>
                <PDOP>1.5406206846237</PDOP>
                <HDOP>0.86726653575897</HDOP>
                <VDOP>1.2733266353607</VDOP>
                <RMS>22.543082830676</RMS>
                <NumberOfPositionsUsed>5</NumberOfPositionsUsed>
                <HorizontalStandardDeviation/>
                <VerticalStandardDeviation/>
                <StartTime>
                    <GPSWeek>2025</GPSWeek>
                    <Seconds>382901.2</Seconds>
                </StartTime>
                <EndTime>
                    <GPSWeek>2025</GPSWeek>
                    <Seconds>382905.6</Seconds>
                </EndTime>
                <MonitorStatus>NotMonitored</MonitorStatus>
            </QualityControl1>
            <QualityControl3>
                <SigmaNorth>0.00992739666253</SigmaNorth>
                <SigmaEast>0.00782719440758</SigmaEast>
                <SigmaElevation>0.02087385766208</SigmaElevation>
                <CovarianceNorthEast>-0.00000059632487</CovarianceNorthEast>
                <SemiMajorAxis>0.00992787722498</SemiMajorAxis>
                <SemiMinorAxis>0.00782658532262</SemiMinorAxis>
                <Orientation>3.1256058216095</Orientation>
                <UnitVariance>0.60000002384186</UnitVariance>
            </QualityControl3>
        </PointRecord>

        <PointRecord ID="0000033f" TimeStamp="2018-11-01T11:21:44">
            <Name>a10110</Name>
            <Code>49.5x49.5</Code>
            <Method>GpsStaticObservation</Method>
            <SurveyMethod>NetworkFix</SurveyMethod>
            <Classification>Normal</Classification>
            <Deleted>false</Deleted>

            <ECEFDeltas>
                <DeltaX>-20231.220253473</DeltaX>
                <DeltaY>508.25429060124</DeltaY>
                <DeltaZ>14857.709677326</DeltaZ>
            </ECEFDeltas>
            <ReferenceRecordID>00000038</ReferenceRecordID>
            <RTK_Base>PRS963733653173</RTK_Base>
            <AntennaID>0000003c</AntennaID>

            <ComputedGrid>
                <North>5750545.5217393</North>
                <East>6609713.9602772</East>
                <Elevation>173.83827349652</Elevation>
            </ComputedGrid>
            <Precision>
                <Horizontal>0.01063166021774</Horizontal>
                <Vertical>0.01564013303948</Vertical>
            </Precision>
            <QualityControl1>
                <NumberOfSatellites>16</NumberOfSatellites>
                <RelativeDOPs>true</RelativeDOPs>
                <PDOP>1.5426819324493</PDOP>
                <HDOP>0.86726552248001</HDOP>
                <VDOP>1.2758222818375</VDOP>
                <RMS>21.028525212355</RMS>
                <NumberOfPositionsUsed>4</NumberOfPositionsUsed>
                <HorizontalStandardDeviation/>
                <VerticalStandardDeviation/>
                <StartTime>
                    <GPSWeek>2025</GPSWeek>
                    <Seconds>382920.8</Seconds>
                </StartTime>
                <EndTime>
                    <GPSWeek>2025</GPSWeek>
                    <Seconds>382924</Seconds>
                </EndTime>
                <MonitorStatus>NotMonitored</MonitorStatus>
            </QualityControl1>
            <QualityControl3>
                <SigmaNorth>0.00991220772266</SigmaNorth>
                <SigmaEast>0.007831976749</SigmaEast>
                <SigmaElevation>0.02089221961796</SigmaElevation>
                <CovarianceNorthEast>-0.00000044004622</CovarianceNorthEast>
                <SemiMajorAxis>0.00991247221828</SemiMajorAxis>
                <SemiMinorAxis>0.00783164147288</SemiMinorAxis>
                <Orientation>3.1296734809875</Orientation>
                <UnitVariance>0.60000002384186</UnitVariance>
            </QualityControl3>
        </PointRecord>

        <PointRecord ID="00000346" TimeStamp="2018-11-01T11:22:14">
            <Name>a10111</Name>
            <Code>49.5x49.5</Code>
            <Method>GpsStaticObservation</Method>
            <SurveyMethod>NetworkFix</SurveyMethod>
            <Classification>Normal</Classification>
            <Deleted>false</Deleted>

            <ECEFDeltas>
                <DeltaX>-20231.471535692</DeltaX>
                <DeltaY>508.45559460716</DeltaY>
                <DeltaZ>14857.830302121</DeltaZ>
            </ECEFDeltas>
            <ReferenceRecordID>00000038</ReferenceRecordID>
            <RTK_Base>PRS963733653173</RTK_Base>
            <AntennaID>0000003c</AntennaID>

            <ComputedGrid>
                <North>5750545.7352867</North>
                <East>6609714.2295934</East>
                <Elevation>173.82870799907</Elevation>
            </ComputedGrid>
            <Precision>
                <Horizontal>0.0106371257034</Horizontal>
                <Vertical>0.01569855574156</Vertical>
            </Precision>
            <QualityControl1>
                <NumberOfSatellites>16</NumberOfSatellites>
                <RelativeDOPs>true</RelativeDOPs>
                <PDOP>1.5459926128387</PDOP>
                <HDOP>0.86722326278687</HDOP>
                <VDOP>1.2798570394516</VDOP>
                <RMS>21.059322579388</RMS>
                <NumberOfPositionsUsed>4</NumberOfPositionsUsed>
                <HorizontalStandardDeviation/>
                <VerticalStandardDeviation/>
                <StartTime>
                    <GPSWeek>2025</GPSWeek>
                    <Seconds>382950.6</Seconds>
                </StartTime>
                <EndTime>
                    <GPSWeek>2025</GPSWeek>
                    <Seconds>382953.8</Seconds>
                </EndTime>
                <MonitorStatus>NotMonitored</MonitorStatus>
            </QualityControl1>
            <QualityControl3>
                <SigmaNorth>0.00990909710526</SigmaNorth>
                <SigmaEast>0.00786234624684</SigmaEast>
                <SigmaElevation>0.02095984481275</SigmaElevation>
                <CovarianceNorthEast>-0.00000021547424</CovarianceNorthEast>
                <SemiMajorAxis>0.00990916136652</SemiMajorAxis>
                <SemiMinorAxis>0.00786226522177</SemiMinorAxis>
                <Orientation>3.1356689929962</Orientation>
                <UnitVariance>0.60000002384186</UnitVariance>
            </QualityControl3>
        </PointRecord>

        <PointRecord ID="0000034d" TimeStamp="2018-11-01T11:23:16">
            <Name>a10112</Name>
            <Code>fi660mm</Code>
            <Method>GpsStaticObservation</Method>
            <SurveyMethod>NetworkFix</SurveyMethod>
            <Classification>Normal</Classification>
            <Deleted>false</Deleted>

            <ECEFDeltas>
                <DeltaX>-20219.191027847</DeltaX>
                <DeltaY>490.2892102499</DeltaY>
                <DeltaZ>14851.897593408</DeltaZ>
            </ECEFDeltas>
            <ReferenceRecordID>00000038</ReferenceRecordID>
            <RTK_Base>PRS963733653173</RTK_Base>
            <AntennaID>0000003c</AntennaID>

            <ComputedGrid>
                <North>5750537.3007527</North>
                <East>6609693.1756158</East>
                <Elevation>172.54250730918</Elevation>
            </ComputedGrid>
            <Precision>
                <Horizontal>0.01041137314391</Horizontal>
                <Vertical>0.01546421786451</Vertical>
            </Precision>
            <QualityControl1>
                <NumberOfSatellites>16</NumberOfSatellites>
                <RelativeDOPs>true</RelativeDOPs>
                <PDOP>1.5523227453232</PDOP>
                <HDOP>0.86698794364929</HDOP>
                <VDOP>1.2876813411713</VDOP>
                <RMS>22.733435361532</RMS>
                <NumberOfPositionsUsed>8</NumberOfPositionsUsed>
                <HorizontalStandardDeviation/>
                <VerticalStandardDeviation/>
                <StartTime>
                    <GPSWeek>2025</GPSWeek>
                    <Seconds>383008.4</Seconds>
                </StartTime>
                <EndTime>
                    <GPSWeek>2025</GPSWeek>
                    <Seconds>383015.6</Seconds>
                </EndTime>
                <MonitorStatus>NotMonitored</MonitorStatus>
            </QualityControl1>
            <QualityControl3>
                <SigmaNorth>0.0096873678267</SigmaNorth>
                <SigmaEast>0.00776964891702</SigmaEast>
                <SigmaElevation>0.02061598002911</SigmaElevation>
                <CovarianceNorthEast>0.00000022189261</CovarianceNorthEast>
                <SemiMajorAxis>0.00968744326383</SemiMajorAxis>
                <SemiMinorAxis>0.00776955438778</SemiMinorAxis>
                <Orientation>0.00662769470364</Orientation>
                <UnitVariance>0.60000002384186</UnitVariance>
            </QualityControl3>
        </PointRecord>

        <PointRecord ID="00000354" TimeStamp="2018-11-01T11:23:23">
            <Name>a10113</Name>
            <Code>fi660mm</Code>
            <Method>GpsStaticObservation</Method>
            <SurveyMethod>NetworkFix</SurveyMethod>
            <Classification>Normal</Classification>
            <Deleted>false</Deleted>

            <ECEFDeltas>
                <DeltaX>-20219.205819431</DeltaX>
                <DeltaY>490.29846327915</DeltaY>
                <DeltaZ>14851.916054634</DeltaZ>
            </ECEFDeltas>
            <ReferenceRecordID>00000038</ReferenceRecordID>
            <RTK_Base>PRS963733653173</RTK_Base>
            <AntennaID>0000003c</AntennaID>

            <ComputedGrid>
                <North>5750537.3209664</North>
                <East>6609693.1888548</East>
                <Elevation>172.55034430621</Elevation>
            </ComputedGrid>
            <Precision>
                <Horizontal>0.01034686183999</Horizontal>
                <Vertical>0.01538076773451</Vertical>
            </Precision>
            <QualityControl1>
                <NumberOfSatellites>16</NumberOfSatellites>
                <RelativeDOPs>true</RelativeDOPs>
                <PDOP>1.5530875921249</PDOP>
                <HDOP>0.86692589521408</HDOP>
                <VDOP>1.2886388301849</VDOP>
                <RMS>21.99492270225</RMS>
                <NumberOfPositionsUsed>5</NumberOfPositionsUsed>
                <HorizontalStandardDeviation/>
                <VerticalStandardDeviation/>
                <StartTime>
                    <GPSWeek>2025</GPSWeek>
                    <Seconds>383019.4</Seconds>
                </StartTime>
                <EndTime>
                    <GPSWeek>2025</GPSWeek>
                    <Seconds>383023.4</Seconds>
                </EndTime>
                <MonitorStatus>NotMonitored</MonitorStatus>
            </QualityControl1>
            <QualityControl3>
                <SigmaNorth>0.00962734688073</SigmaNorth>
                <SigmaEast>0.00772798620164</SigmaEast>
                <SigmaElevation>0.02050125971437</SigmaElevation>
                <CovarianceNorthEast>0.00000028366821</CovarianceNorthEast>
                <SemiMajorAxis>0.00962747447193</SemiMajorAxis>
                <SemiMinorAxis>0.00772782834247</SemiMinorAxis>
                <Orientation>0.00860453303903</Orientation>
                <UnitVariance>0.60000002384186</UnitVariance>
            </QualityControl3>
        </PointRecord>

        <PointRecord ID="0000035b" TimeStamp="2018-11-01T11:24:03">
            <Name>a10114</Name>
            <Code>fi660mm</Code>
            <Method>GpsStaticObservation</Method>
            <SurveyMethod>NetworkFix</SurveyMethod>
            <Classification>Normal</Classification>
            <Deleted>false</Deleted>

            <ECEFDeltas>
                <DeltaX>-20218.49317608</DeltaX>
                <DeltaY>479.43849769281</DeltaY>
                <DeltaZ>14854.301959243</DeltaZ>
            </ECEFDeltas>
            <ReferenceRecordID>00000038</ReferenceRecordID>
            <RTK_Base>PRS963733653173</RTK_Base>
            <AntennaID>0000003c</AntennaID>

            <ComputedGrid>
                <North>5750540.9008647</North>
                <East>6609682.6374959</East>
                <Elevation>172.59364917178</Elevation>
            </ComputedGrid>
            <Precision>
                <Horizontal>0.01049977445303</Horizontal>
                <Vertical>0.01566667944727</Vertical>
            </Precision>
            <QualityControl1>
                <NumberOfSatellites>16</NumberOfSatellites>
                <RelativeDOPs>true</RelativeDOPs>
                <PDOP>1.5565537214279</PDOP>
                <HDOP>0.86659747362137</HDOP>
                <VDOP>1.2930198907852</VDOP>
                <RMS>22.526678482169</RMS>
                <NumberOfPositionsUsed>4</NumberOfPositionsUsed>
                <HorizontalStandardDeviation/>
                <VerticalStandardDeviation/>
                <StartTime>
                    <GPSWeek>2025</GPSWeek>
                    <Seconds>383059.6</Seconds>
                </StartTime>
                <EndTime>
                    <GPSWeek>2025</GPSWeek>
                    <Seconds>383062.6</Seconds>
                </EndTime>
                <MonitorStatus>NotMonitored</MonitorStatus>
            </QualityControl1>
            <QualityControl3>
                <SigmaNorth>0.0097718341276</SigmaNorth>
                <SigmaEast>0.0078864004463</SigmaEast>
                <SigmaElevation>0.0208598356694</SigmaElevation>
                <CovarianceNorthEast>0.00000066073414</CovarianceNorthEast>
                <SemiMajorAxis>0.00977250467986</SemiMajorAxis>
                <SemiMinorAxis>0.00788556970656</SemiMinorAxis>
                <Orientation>0.01983536593616</Orientation>
                <UnitVariance>0.60000002384186</UnitVariance>
            </QualityControl3>
        </PointRecord>

        <PointRecord ID="00000362" TimeStamp="2018-11-01T11:24:48">
            <Name>a10115</Name>
            <Code>fiw400mm</Code>
            <Method>GpsStaticObservation</Method>
            <SurveyMethod>NetworkFix</SurveyMethod>
            <Classification>Normal</Classification>
            <Deleted>false</Deleted>

            <ECEFDeltas>
                <DeltaX>-20230.456055184</DeltaX>
                <DeltaY>490.56860385556</DeltaY>
                <DeltaZ>14862.597733662</DeltaZ>
            </ECEFDeltas>
            <ReferenceRecordID>00000038</ReferenceRecordID>
            <RTK_Base>PRS963733653173</RTK_Base>
            <AntennaID>0000003c</AntennaID>

            <ComputedGrid>
                <North>5750552.2670768</North>
                <East>6609696.890087</East>
                <Elevation>174.46698320469</Elevation>
            </ComputedGrid>
            <Precision>
                <Horizontal>0.01037339305934</Horizontal>
                <Vertical>0.01397018406692</Vertical>
            </Precision>
            <QualityControl1>
                <NumberOfSatellites>17</NumberOfSatellites>
                <RelativeDOPs>true</RelativeDOPs>
                <PDOP>1.1838481426239</PDOP>
                <HDOP>0.70576161146164</HDOP>
                <VDOP>0.95047199726105</VDOP>
                <RMS>29.337726402701</RMS>
                <NumberOfPositionsUsed>8</NumberOfPositionsUsed>
                <HorizontalStandardDeviation/>
                <VerticalStandardDeviation/>
                <StartTime>
                    <GPSWeek>2025</GPSWeek>
                    <Seconds>383099.4</Seconds>
                </StartTime>
                <EndTime>
                    <GPSWeek>2025</GPSWeek>
                    <Seconds>383106.8</Seconds>
                </EndTime>
                <MonitorStatus>NotMonitored</MonitorStatus>
            </QualityControl1>
            <QualityControl3>
                <SigmaNorth>0.00921223219484</SigmaNorth>
                <SigmaEast>0.00773538323119</SigmaEast>
                <SigmaElevation>0.01897157914937</SigmaElevation>
                <CovarianceNorthEast>-0.00000252757968</CovarianceNorthEast>
                <SemiMajorAxis>0.00922593753785</SemiMajorAxis>
                <SemiMinorAxis>0.00771903200075</SemiMinorAxis>
                <Orientation>3.0419473648071</Orientation>
                <UnitVariance>0.60000002384186</UnitVariance>
            </QualityControl3>
        </PointRecord>

        <PointRecord ID="00000369" TimeStamp="2018-11-01T11:27:20">
            <Name>a10116</Name>
            <Code>34.5x34.5</Code>
            <Method>GpsStaticObservation</Method>
            <SurveyMethod>NetworkFix</SurveyMethod>
            <Classification>Normal</Classification>
            <Deleted>false</Deleted>

            <ECEFDeltas>
                <DeltaX>-20220.972380416</DeltaX>
                <DeltaY>451.87561145425</DeltaY>
                <DeltaZ>14865.405527361</DeltaZ>
            </ECEFDeltas>
            <ReferenceRecordID>00000038</ReferenceRecordID>
            <RTK_Base>PRS963733653173</RTK_Base>
            <AntennaID>0000003c</AntennaID>

            <ComputedGrid>
                <North>5750556.3112639</North>
                <East>6609657.157793</East>
                <Elevation>174.18135593448</Elevation>
            </ComputedGrid>
            <Precision>
                <Horizontal>0.01077774817421</Horizontal>
                <Vertical>0.01452379193465</Vertical>
            </Precision>
            <QualityControl1>
                <NumberOfSatellites>18</NumberOfSatellites>
                <RelativeDOPs>true</RelativeDOPs>
                <PDOP>1.1439749002457</PDOP>
                <HDOP>0.68171679973602</HDOP>
                <VDOP>0.91866248846054</VDOP>
                <RMS>29.160523493039</RMS>
                <NumberOfPositionsUsed>5</NumberOfPositionsUsed>
                <HorizontalStandardDeviation/>
                <VerticalStandardDeviation/>
                <StartTime>
                    <GPSWeek>2025</GPSWeek>
                    <Seconds>383256.4</Seconds>
                </StartTime>
                <EndTime>
                    <GPSWeek>2025</GPSWeek>
                    <Seconds>383260.2</Seconds>
                </EndTime>
                <MonitorStatus>NotMonitored</MonitorStatus>
            </QualityControl1>
            <QualityControl3>
                <SigmaNorth>0.00927526969463</SigmaNorth>
                <SigmaEast>0.00801620259881</SigmaEast>
                <SigmaElevation>0.01987151615322</SigmaElevation>
                <CovarianceNorthEast>-0.00000418472382</CovarianceNorthEast>
                <SemiMajorAxis>0.00931704230607</SemiMajorAxis>
                <SemiMinorAxis>0.00796761270612</SemiMinorAxis>
                <Orientation>2.9580869674683</Orientation>
                <UnitVariance>0.60000002384186</UnitVariance>
            </QualityControl3>
        </PointRecord>

        <PointRecord ID="00000370" TimeStamp="2018-11-01T11:27:37">
            <Name>a10117</Name>
            <Code>34.5x34.5</Code>
            <Method>GpsStaticObservation</Method>
            <SurveyMethod>NetworkFix</SurveyMethod>
            <Classification>Normal</Classification>
            <Deleted>false</Deleted>

            <ECEFDeltas>
                <DeltaX>-20220.882921788</DeltaX>
                <DeltaY>452.04196249996</DeltaY>
                <DeltaZ>14865.296675689</DeltaZ>
            </ECEFDeltas>
            <ReferenceRecordID>00000038</ReferenceRecordID>
            <RTK_Base>PRS963733653173</RTK_Base>
            <AntennaID>0000003c</AntennaID>

            <ComputedGrid>
                <North>5750556.1366865</North>
                <East>6609657.288368</East>
                <Elevation>174.18218269814</Elevation>
            </ComputedGrid>
            <Precision>
                <Horizontal>0.01009444689619</Horizontal>
                <Vertical>0.01362754778813</Vertical>
            </Precision>
            <QualityControl1>
                <NumberOfSatellites>18</NumberOfSatellites>
                <RelativeDOPs>true</RelativeDOPs>
                <PDOP>1.1454156637192</PDOP>
                <HDOP>0.68178153038025</HDOP>
                <VDOP>0.92040807008743</VDOP>
                <RMS>26.757457996147</RMS>
                <NumberOfPositionsUsed>3</NumberOfPositionsUsed>
                <HorizontalStandardDeviation/>
                <VerticalStandardDeviation/>
                <StartTime>
                    <GPSWeek>2025</GPSWeek>
                    <Seconds>383273.4</Seconds>
                </StartTime>
                <EndTime>
                    <GPSWeek>2025</GPSWeek>
                    <Seconds>383276.6</Seconds>
                </EndTime>
                <MonitorStatus>NotMonitored</MonitorStatus>
            </QualityControl1>
            <QualityControl3>
                <SigmaNorth>0.0090351793915</SigmaNorth>
                <SigmaEast>0.00776837486774</SigmaEast>
                <SigmaElevation>0.01836748421192</SigmaElevation>
                <CovarianceNorthEast>-0.0000006311941</CovarianceNorthEast>
                <SemiMajorAxis>0.00903621409088</SemiMajorAxis>
                <SemiMinorAxis>0.00776717113331</SemiMinorAxis>
                <Orientation>3.1119754314423</Orientation>
                <UnitVariance>0.60000002384186</UnitVariance>
            </QualityControl3>
        </PointRecord>

        <PointRecord ID="00000377" TimeStamp="2018-11-01T11:27:55">
            <Name>a10118</Name>
            <Code>34.5x34.5</Code>
            <Method>GpsStaticObservation</Method>
            <SurveyMethod>NetworkFix</SurveyMethod>
            <Classification>Normal</Classification>
            <Deleted>false</Deleted>

            <ECEFDeltas>
                <DeltaX>-20220.807011065</DeltaX>
                <DeltaY>451.73928298126</DeltaY>
                <DeltaZ>14865.314636387</DeltaZ>
            </ECEFDeltas>
            <ReferenceRecordID>00000038</ReferenceRecordID>
            <RTK_Base>PRS963733653173</RTK_Base>
            <AntennaID>0000003c</AntennaID>

            <ComputedGrid>
                <North>5750556.1645615</North>
                <East>6609656.9770625</East>
                <Elevation>174.17780217955</Elevation>
            </ComputedGrid>
            <Precision>
                <Horizontal>0.00998036530552</Horizontal>
                <Vertical>0.01350577775895</Vertical>
            </Precision>
            <QualityControl1>
                <NumberOfSatellites>18</NumberOfSatellites>
                <RelativeDOPs>true</RelativeDOPs>
                <PDOP>1.1473257541656</PDOP>
                <HDOP>0.68186444044113</HDOP>
                <VDOP>0.922722697258</VDOP>
                <RMS>27.269427256103</RMS>
                <NumberOfPositionsUsed>5</NumberOfPositionsUsed>
                <HorizontalStandardDeviation/>
                <VerticalStandardDeviation/>
                <StartTime>
                    <GPSWeek>2025</GPSWeek>
                    <Seconds>383291</Seconds>
                </StartTime>
                <EndTime>
                    <GPSWeek>2025</GPSWeek>
                    <Seconds>383295</Seconds>
                </EndTime>
                <MonitorStatus>NotMonitored</MonitorStatus>
            </QualityControl1>
            <QualityControl3>
                <SigmaNorth>0.00894468463957</SigmaNorth>
                <SigmaEast>0.00771218026057</SigmaEast>
                <SigmaElevation>0.01818069629371</SigmaElevation>
                <CovarianceNorthEast>-0.00000050270762</CovarianceNorthEast>
                <SemiMajorAxis>0.00894537195563</SemiMajorAxis>
                <SemiMinorAxis>0.00771138258278</SemiMinorAxis>
                <Orientation>3.1171252727509</Orientation>
                <UnitVariance>0.60000002384186</UnitVariance>
            </QualityControl3>
        </PointRecord>

        <PointRecord ID="0000037e" TimeStamp="2018-11-01T11:28:13">
            <Name>a10119</Name>
            <Code>34.5x34.5</Code>
            <Method>GpsStaticObservation</Method>
            <SurveyMethod>NetworkFix</SurveyMethod>
            <Classification>Normal</Classification>
            <Deleted>false</Deleted>

            <ECEFDeltas>
                <DeltaX>-20221.133577846</DeltaX>
                <DeltaY>452.006049986</DeltaY>
                <DeltaZ>14865.476488842</DeltaZ>
            </ECEFDeltas>
            <ReferenceRecordID>00000038</ReferenceRecordID>
            <RTK_Base>PRS963733653173</RTK_Base>
            <AntennaID>0000003c</AntennaID>

            <ComputedGrid>
                <North>5750556.4439758</North>
                <East>6609657.3318798</East>
                <Elevation>174.17043774957</Elevation>
            </ComputedGrid>
            <Precision>
                <Horizontal>0.01005117572337</Horizontal>
                <Vertical>0.01363069134055</Vertical>
            </Precision>
            <QualityControl1>
                <NumberOfSatellites>17</NumberOfSatellites>
                <RelativeDOPs>true</RelativeDOPs>
                <PDOP>1.1831390857697</PDOP>
                <HDOP>0.69800186157227</HDOP>
                <VDOP>0.95530706644058</VDOP>
                <RMS>26.336666850144</RMS>
                <NumberOfPositionsUsed>4</NumberOfPositionsUsed>
                <HorizontalStandardDeviation/>
                <VerticalStandardDeviation/>
                <StartTime>
                    <GPSWeek>2025</GPSWeek>
                    <Seconds>383310.2</Seconds>
                </StartTime>
                <EndTime>
                    <GPSWeek>2025</GPSWeek>
                    <Seconds>383313.2</Seconds>
                </EndTime>
                <MonitorStatus>NotMonitored</MonitorStatus>
            </QualityControl1>
            <QualityControl3>
                <SigmaNorth>0.00897238310426</SigmaNorth>
                <SigmaEast>0.00773280393332</SigmaEast>
                <SigmaElevation>0.01837760955095</SigmaElevation>
                <CovarianceNorthEast>-0.00000062922999</CovarianceNorthEast>
                <SemiMajorAxis>0.00897344760597</SemiMajorAxis>
                <SemiMinorAxis>0.00773156899959</SemiMinorAxis>
                <Orientation>3.1112432479858</Orientation>
                <UnitVariance>0.60000002384186</UnitVariance>
            </QualityControl3>
        </PointRecord>

        <PointRecord ID="00000385" TimeStamp="2018-11-01T11:28:33">
            <Name>a10120</Name>
            <Code>34.5x34.5</Code>
            <Method>GpsStaticObservation</Method>
            <SurveyMethod>NetworkFix</SurveyMethod>
            <Classification>Normal</Classification>
            <Deleted>false</Deleted>

            <ECEFDeltas>
                <DeltaX>-20221.05409598</DeltaX>
                <DeltaY>451.69513923372</DeltaY>
                <DeltaZ>14865.484208551</DeltaZ>
            </ECEFDeltas>
            <ReferenceRecordID>00000038</ReferenceRecordID>
            <RTK_Base>PRS963733653173</RTK_Base>
            <AntennaID>0000003c</AntennaID>

            <ComputedGrid>
                <North>5750556.464859</North>
                <East>6609657.0117726</East>
                <Elevation>174.1583733586</Elevation>
            </ComputedGrid>
            <Precision>
                <Horizontal>0.01004984862958</Horizontal>
                <Vertical>0.01366105580637</Vertical>
            </Precision>
            <QualityControl1>
                <NumberOfSatellites>18</NumberOfSatellites>
                <RelativeDOPs>true</RelativeDOPs>
                <PDOP>1.150918006897</PDOP>
                <HDOP>0.68201106786728</HDOP>
                <VDOP>0.92707777023315</VDOP>
                <RMS>27.255142074928</RMS>
                <NumberOfPositionsUsed>4</NumberOfPositionsUsed>
                <HorizontalStandardDeviation/>
                <VerticalStandardDeviation/>
                <StartTime>
                    <GPSWeek>2025</GPSWeek>
                    <Seconds>383329.8</Seconds>
                </StartTime>
                <EndTime>
                    <GPSWeek>2025</GPSWeek>
                    <Seconds>383333</Seconds>
                </EndTime>
                <MonitorStatus>NotMonitored</MonitorStatus>
            </QualityControl1>
            <QualityControl3>
                <SigmaNorth>0.00896151177585</SigmaNorth>
                <SigmaEast>0.0077294469811</SigmaEast>
                <SigmaElevation>0.01842064410448</SigmaElevation>
                <CovarianceNorthEast>-0.00000058337434</CovarianceNorthEast>
                <SemiMajorAxis>0.0089624337852</SemiMajorAxis>
                <SemiMinorAxis>0.00772837735713</SemiMinorAxis>
                <Orientation>3.1132547855377</Orientation>
                <UnitVariance>0.60000002384186</UnitVariance>
            </QualityControl3>
        </PointRecord>

        <PointRecord ID="0000038c" TimeStamp="2018-11-01T11:29:22">
            <Name>a10121</Name>
            <Code>fi660mm</Code>
            <Method>GpsStaticObservation</Method>
            <SurveyMethod>NetworkFix</SurveyMethod>
            <Classification>Normal</Classification>
            <Deleted>false</Deleted>

            <ECEFDeltas>
                <DeltaX>-20208.84546968</DeltaX>
                <DeltaY>447.84286966547</DeltaY>
                <DeltaZ>14855.443166554</DeltaZ>
            </ECEFDeltas>
            <ReferenceRecordID>00000038</ReferenceRecordID>
            <RTK_Base>PRS963733653173</RTK_Base>
            <AntennaID>0000003c</AntennaID>

            <ComputedGrid>
                <North>5750542.0679524</North>
                <East>6609649.6013885</East>
                <Elevation>172.56158245563</Elevation>
            </ComputedGrid>
            <Precision>
                <Horizontal>0.00999594850269</Horizontal>
                <Vertical>0.01460327919301</Vertical>
            </Precision>
            <QualityControl1>
                <NumberOfSatellites>17</NumberOfSatellites>
                <RelativeDOPs>true</RelativeDOPs>
                <PDOP>1.481036901474</PDOP>
                <HDOP>0.836629986763</HDOP>
                <VDOP>1.2221454381943</VDOP>
                <RMS>21.666781813429</RMS>
                <NumberOfPositionsUsed>4</NumberOfPositionsUsed>
                <HorizontalStandardDeviation/>
                <VerticalStandardDeviation/>
                <StartTime>
                    <GPSWeek>2025</GPSWeek>
                    <Seconds>383378.6</Seconds>
                </StartTime>
                <EndTime>
                    <GPSWeek>2025</GPSWeek>
                    <Seconds>383381.8</Seconds>
                </EndTime>
                <MonitorStatus>NotMonitored</MonitorStatus>
            </QualityControl1>
            <QualityControl3>
                <SigmaNorth>0.00926177948713</SigmaNorth>
                <SigmaEast>0.00788628961891</SigmaEast>
                <SigmaElevation>0.01933865994215</SigmaElevation>
                <CovarianceNorthEast>0.00000250511198</CovarianceNorthEast>
                <SemiMajorAxis>0.00927597377449</SemiMajorAxis>
                <SemiMinorAxis>0.00786959007382</SemiMinorAxis>
                <Orientation>0.10465186089277</Orientation>
                <UnitVariance>0.60000002384186</UnitVariance>
            </QualityControl3>
        </PointRecord>

        <PointRecord ID="00000393" TimeStamp="2018-11-01T11:30:07">
            <Name>a10122</Name>
            <Code>fi660mm</Code>
            <Method>GpsStaticObservation</Method>
            <SurveyMethod>NetworkFix</SurveyMethod>
            <Classification>Normal</Classification>
            <Deleted>false</Deleted>

            <ECEFDeltas>
                <DeltaX>-20197.78274672</DeltaX>
                <DeltaY>402.57329246122</DeltaY>
                <DeltaZ>14859.262939052</DeltaZ>
            </ECEFDeltas>
            <ReferenceRecordID>00000038</ReferenceRecordID>
            <RTK_Base>PRS963733653173</RTK_Base>
            <AntennaID>0000003c</AntennaID>

            <ComputedGrid>
                <North>5750547.1541767</North>
                <East>6609603.1191251</East>
                <Elevation>172.62934062055</Elevation>
            </ComputedGrid>
            <Precision>
                <Horizontal>0.00993910039244</Horizontal>
                <Vertical>0.0145782870789</Vertical>
            </Precision>
            <QualityControl1>
                <NumberOfSatellites>17</NumberOfSatellites>
                <RelativeDOPs>true</RelativeDOPs>
                <PDOP>1.4819889068604</PDOP>
                <HDOP>0.83497500419617</HDOP>
                <VDOP>1.2244848012924</VDOP>
                <RMS>20.371325183333</RMS>
                <NumberOfPositionsUsed>4</NumberOfPositionsUsed>
                <HorizontalStandardDeviation/>
                <VerticalStandardDeviation/>
                <StartTime>
                    <GPSWeek>2025</GPSWeek>
                    <Seconds>383424.2</Seconds>
                </StartTime>
                <EndTime>
                    <GPSWeek>2025</GPSWeek>
                    <Seconds>383427.2</Seconds>
                </EndTime>
                <MonitorStatus>NotMonitored</MonitorStatus>
            </QualityControl1>
            <QualityControl3>
                <SigmaNorth>0.00913594756275</SigmaNorth>
                <SigmaEast>0.00754620367661</SigmaEast>
                <SigmaElevation>0.0194536074996</SigmaElevation>
                <CovarianceNorthEast>0.00000056717079</CovarianceNorthEast>
                <SemiMajorAxis>0.00913661066443</SemiMajorAxis>
                <SemiMinorAxis>0.00754540041089</SemiMinorAxis>
                <Orientation>0.0213732291013</Orientation>
                <UnitVariance>0.60000002384186</UnitVariance>
            </QualityControl3>
        </PointRecord>

        <PointRecord ID="0000039a" TimeStamp="2018-11-01T11:30:33">
            <Name>a10123</Name>
            <Code>fi660mm</Code>
            <Method>GpsStaticObservation</Method>
            <SurveyMethod>NetworkFix</SurveyMethod>
            <Classification>Normal</Classification>
            <Deleted>false</Deleted>

            <ECEFDeltas>
                <DeltaX>-20196.967314872</DeltaX>
                <DeltaY>391.75401697517</DeltaY>
                <DeltaZ>14861.511577216</DeltaZ>
            </ECEFDeltas>
            <ReferenceRecordID>00000038</ReferenceRecordID>
            <RTK_Base>PRS963733653173</RTK_Base>
            <AntennaID>0000003c</AntennaID>

            <ComputedGrid>
                <North>5750550.5625374</North>
                <East>6609592.5753881</East>
                <Elevation>172.6330113615</Elevation>
            </ComputedGrid>
            <Precision>
                <Horizontal>0.00987766716246</Horizontal>
                <Vertical>0.01478840083303</Vertical>
            </Precision>
            <QualityControl1>
                <NumberOfSatellites>16</NumberOfSatellites>
                <RelativeDOPs>true</RelativeDOPs>
                <PDOP>1.5183129310608</PDOP>
                <HDOP>0.84331542253494</HDOP>
                <VDOP>1.2625740766525</VDOP>
                <RMS>22.633488110283</RMS>
                <NumberOfPositionsUsed>4</NumberOfPositionsUsed>
                <HorizontalStandardDeviation/>
                <VerticalStandardDeviation/>
                <StartTime>
                    <GPSWeek>2025</GPSWeek>
                    <Seconds>383449.8</Seconds>
                </StartTime>
                <EndTime>
                    <GPSWeek>2025</GPSWeek>
                    <Seconds>383452.8</Seconds>
                </EndTime>
                <MonitorStatus>NotMonitored</MonitorStatus>
            </QualityControl1>
            <QualityControl3>
                <SigmaNorth>0.00920442305505</SigmaNorth>
                <SigmaEast>0.00772328907624</SigmaEast>
                <SigmaElevation>0.01956368610263</SigmaElevation>
                <CovarianceNorthEast>0.00000271827366</CovarianceNorthEast>
                <SemiMajorAxis>0.00922023504972</SemiMajorAxis>
                <SemiMinorAxis>0.00770440604538</SemiMinorAxis>
                <Orientation>0.10676499456167</Orientation>
                <UnitVariance>0.60000002384186</UnitVariance>
            </QualityControl3>
        </PointRecord>

        <PointRecord ID="000003a1" TimeStamp="2018-11-01T11:31:08">
            <Name>a10124</Name>
            <Code>49.5x49.5</Code>
            <Method>GpsStaticObservation</Method>
            <SurveyMethod>NetworkFix</SurveyMethod>
            <Classification>Normal</Classification>
            <Deleted>false</Deleted>

            <ECEFDeltas>
                <DeltaX>-20207.608048036</DeltaX>
                <DeltaY>412.53069306002</DeltaY>
                <DeltaZ>14864.956384813</DeltaZ>
            </ECEFDeltas>
            <ReferenceRecordID>00000038</ReferenceRecordID>
            <RTK_Base>PRS963733653173</RTK_Base>
            <AntennaID>0000003c</AntennaID>

            <ComputedGrid>
                <North>5750555.599719</North>
                <East>6609615.6135072</East>
                <Elevation>173.45559936588</Elevation>
            </ComputedGrid>
            <Precision>
                <Horizontal>0.00962168541917</Horizontal>
                <Vertical>0.01331019362772</Vertical>
            </Precision>
            <QualityControl1>
                <NumberOfSatellites>18</NumberOfSatellites>
                <RelativeDOPs>true</RelativeDOPs>
                <PDOP>1.1649116277695</PDOP>
                <HDOP>0.68245339393616</HDOP>
                <VDOP>0.94407439231873</VDOP>
                <RMS>24.361676422128</RMS>
                <NumberOfPositionsUsed>4</NumberOfPositionsUsed>
                <HorizontalStandardDeviation/>
                <VerticalStandardDeviation/>
                <StartTime>
                    <GPSWeek>2025</GPSWeek>
                    <Seconds>383484.4</Seconds>
                </StartTime>
                <EndTime>
                    <GPSWeek>2025</GPSWeek>
                    <Seconds>383487.6</Seconds>
                </EndTime>
                <MonitorStatus>NotMonitored</MonitorStatus>
            </QualityControl1>
            <QualityControl3>
                <SigmaNorth>0.00868847873062</SigmaNorth>
                <SigmaEast>0.00762439193204</SigmaEast>
                <SigmaElevation>0.01777476817369</SigmaElevation>
                <CovarianceNorthEast>-0.00000086178181</CovarianceNorthEast>
                <SemiMajorAxis>0.00869093462825</SemiMajorAxis>
                <SemiMinorAxis>0.00762159237638</SemiMinorAxis>
                <Orientation>3.0921082496643</Orientation>
                <UnitVariance>0.60000002384186</UnitVariance>
            </QualityControl3>
        </PointRecord>

        <PointRecord ID="000003a8" TimeStamp="2018-11-01T11:31:19">
            <Name>a10125</Name>
            <Code>49.5x49.5</Code>
            <Method>GpsStaticObservation</Method>
            <SurveyMethod>NetworkFix</SurveyMethod>
            <Classification>Normal</Classification>
            <Deleted>false</Deleted>

            <ECEFDeltas>
                <DeltaX>-20207.514174562</DeltaX>
                <DeltaY>412.07575910911</DeltaY>
                <DeltaZ>14864.958913846</DeltaZ>
            </ECEFDeltas>
            <ReferenceRecordID>00000038</ReferenceRecordID>
            <RTK_Base>PRS963733653173</RTK_Base>
            <AntennaID>0000003c</AntennaID>

            <ComputedGrid>
                <North>5750555.6416477</North>
                <East>6609615.1523902</East>
                <Elevation>173.41800981555</Elevation>
            </ComputedGrid>
            <Precision>
                <Horizontal>0.00959939058702</Horizontal>
                <Vertical>0.01329682449083</Vertical>
            </Precision>
            <QualityControl1>
                <NumberOfSatellites>18</NumberOfSatellites>
                <RelativeDOPs>true</RelativeDOPs>
                <PDOP>1.165959239006</PDOP>
                <HDOP>0.68247717618942</HDOP>
                <VDOP>0.94534951448441</VDOP>
                <RMS>27.406120901568</RMS>
                <NumberOfPositionsUsed>4</NumberOfPositionsUsed>
                <HorizontalStandardDeviation/>
                <VerticalStandardDeviation/>
                <StartTime>
                    <GPSWeek>2025</GPSWeek>
                    <Seconds>383495.8</Seconds>
                </StartTime>
                <EndTime>
                    <GPSWeek>2025</GPSWeek>
                    <Seconds>383499</Seconds>
                </EndTime>
                <MonitorStatus>NotMonitored</MonitorStatus>
            </QualityControl1>
            <QualityControl3>
                <SigmaNorth>0.00866890884936</SigmaNorth>
                <SigmaEast>0.00763732101768</SigmaEast>
                <SigmaElevation>0.01774197816849</SigmaElevation>
                <CovarianceNorthEast>-0.00000054006938</CovarianceNorthEast>
                <SemiMajorAxis>0.00866990722716</SemiMajorAxis>
                <SemiMinorAxis>0.00763618666679</SemiMinorAxis>
                <Orientation>3.1095304489136</Orientation>
                <UnitVariance>0.60000002384186</UnitVariance>
            </QualityControl3>
        </PointRecord>

        <PointRecord ID="000003af" TimeStamp="2018-11-01T11:31:35">
            <Name>a10126</Name>
            <Code>49.5x49.5</Code>
            <Method>GpsStaticObservation</Method>
            <SurveyMethod>NetworkFix</SurveyMethod>
            <Classification>Normal</Classification>
            <Deleted>false</Deleted>

            <ECEFDeltas>
                <DeltaX>-20207.860138524</DeltaX>
                <DeltaY>412.00051417365</DeltaY>
                <DeltaZ>14865.242727607</DeltaZ>
            </ECEFDeltas>
            <ReferenceRecordID>00000038</ReferenceRecordID>
            <RTK_Base>PRS963733653173</RTK_Base>
            <AntennaID>0000003c</AntennaID>

            <ComputedGrid>
                <North>5750556.0940132</North>
                <East>6609615.1876319</East>
                <Elevation>173.42451380548</Elevation>
            </ComputedGrid>
            <Precision>
                <Horizontal>0.0095355763413</Horizontal>
                <Vertical>0.01322857909198</Vertical>
            </Precision>
            <QualityControl1>
                <NumberOfSatellites>18</NumberOfSatellites>
                <RelativeDOPs>true</RelativeDOPs>
                <PDOP>1.1671726703644</PDOP>
                <HDOP>0.68250292539597</HDOP>
                <VDOP>0.94682729244232</VDOP>
                <RMS>24.245808456551</RMS>
                <NumberOfPositionsUsed>5</NumberOfPositionsUsed>
                <HorizontalStandardDeviation/>
                <VerticalStandardDeviation/>
                <StartTime>
                    <GPSWeek>2025</GPSWeek>
                    <Seconds>383510.8</Seconds>
                </StartTime>
                <EndTime>
                    <GPSWeek>2025</GPSWeek>
                    <Seconds>383514.6</Seconds>
                </EndTime>
                <MonitorStatus>NotMonitored</MonitorStatus>
            </QualityControl1>
            <QualityControl3>
                <SigmaNorth>0.0086113801226</SigmaNorth>
                <SigmaEast>0.00761846546084</SigmaEast>
                <SigmaElevation>0.01763539761305</SigmaElevation>
                <CovarianceNorthEast>-0.00000026051322</CovarianceNorthEast>
                <SemiMajorAxis>0.00861162506044</SemiMajorAxis>
                <SemiMinorAxis>0.00761818932369</SemiMinorAxis>
                <Orientation>3.1254322528839</Orientation>
                <UnitVariance>0.60000002384186</UnitVariance>
            </QualityControl3>
        </PointRecord>

        <PointRecord ID="000003b6" TimeStamp="2018-11-01T11:31:50">
            <Name>a10127</Name>
            <Code>49.5x49.5</Code>
            <Method>GpsStaticObservation</Method>
            <SurveyMethod>NetworkFix</SurveyMethod>
            <Classification>Normal</Classification>
            <Deleted>false</Deleted>

            <ECEFDeltas>
                <DeltaX>-20207.984748492</DeltaX>
                <DeltaY>412.46669781092</DeltaY>
                <DeltaZ>14865.250940197</DeltaZ>
            </ECEFDeltas>
            <ReferenceRecordID>00000038</ReferenceRecordID>
            <RTK_Base>PRS963733653173</RTK_Base>
            <AntennaID>0000003c</AntennaID>

            <ComputedGrid>
                <North>5750556.0789801</North>
                <East>6609615.6690716</East>
                <Elevation>173.45500734485</Elevation>
            </ComputedGrid>
            <Precision>
                <Horizontal>0.00947461650801</Horizontal>
                <Vertical>0.01316675422646</Vertical>
            </Precision>
            <QualityControl1>
                <NumberOfSatellites>18</NumberOfSatellites>
                <RelativeDOPs>true</RelativeDOPs>
                <PDOP>1.1685479879379</PDOP>
                <HDOP>0.68252968788147</HDOP>
                <VDOP>0.9485028386116</VDOP>
                <RMS>27.586424952013</RMS>
                <NumberOfPositionsUsed>5</NumberOfPositionsUsed>
                <HorizontalStandardDeviation/>
                <VerticalStandardDeviation/>
                <StartTime>
                    <GPSWeek>2025</GPSWeek>
                    <Seconds>383526.2</Seconds>
                </StartTime>
                <EndTime>
                    <GPSWeek>2025</GPSWeek>
                    <Seconds>383530</Seconds>
                </EndTime>
                <MonitorStatus>NotMonitored</MonitorStatus>
            </QualityControl1>
            <QualityControl3>
                <SigmaNorth>0.00855909101665</SigmaNorth>
                <SigmaEast>0.00759898032993</SigmaEast>
                <SigmaElevation>0.01753711514175</SigmaElevation>
                <CovarianceNorthEast>-0.00000003914204</CovarianceNorthEast>
                <SemiMajorAxis>0.00855909660459</SemiMajorAxis>
                <SemiMinorAxis>0.00759897381067</SemiMinorAxis>
                <Orientation>3.1390695571899</Orientation>
                <UnitVariance>0.60000002384186</UnitVariance>
            </QualityControl3>
        </PointRecord>

        <PointRecord ID="000003bd" TimeStamp="2018-11-01T11:32:09">
            <Name>a10128</Name>
            <Code>49.5x49.5</Code>
            <Method>GpsStaticObservation</Method>
            <SurveyMethod>NetworkFix</SurveyMethod>
            <Classification>Normal</Classification>
            <Deleted>false</Deleted>

            <ECEFDeltas>
                <DeltaX>-20207.746966633</DeltaX>
                <DeltaY>412.24586930894</DeltaY>
                <DeltaZ>14865.109225506</DeltaZ>
            </ECEFDeltas>
            <ReferenceRecordID>00000038</ReferenceRecordID>
            <RTK_Base>PRS963733653173</RTK_Base>
            <AntennaID>0000003c</AntennaID>

            <ComputedGrid>
                <North>5750555.867266</North>
                <East>6609615.3858445</East>
                <Elevation>173.4360917848</Elevation>
            </ComputedGrid>
            <Precision>
                <Horizontal>0.00947616125614</Horizontal>
                <Vertical>0.01345062155407</Vertical>
            </Precision>
            <QualityControl1>
                <NumberOfSatellites>17</NumberOfSatellites>
                <RelativeDOPs>true</RelativeDOPs>
                <PDOP>1.2112476825714</PDOP>
                <HDOP>0.6976066827774</HDOP>
                <VDOP>0.99018806219101</VDOP>
                <RMS>23.214153030462</RMS>
                <NumberOfPositionsUsed>4</NumberOfPositionsUsed>
                <HorizontalStandardDeviation/>
                <VerticalStandardDeviation/>
                <StartTime>
                    <GPSWeek>2025</GPSWeek>
                    <Seconds>383546</Seconds>
                </StartTime>
                <EndTime>
                    <GPSWeek>2025</GPSWeek>
                    <Seconds>383549</Seconds>
                </EndTime>
                <MonitorStatus>NotMonitored</MonitorStatus>
            </QualityControl1>
            <QualityControl3>
                <SigmaNorth>0.00866444315761</SigmaNorth>
                <SigmaEast>0.00770612293854</SigmaEast>
                <SigmaElevation>0.01779712922871</SigmaElevation>
                <CovarianceNorthEast>0.00000012843913</CovarianceNorthEast>
                <SemiMajorAxis>0.00866450369358</SemiMajorAxis>
                <SemiMinorAxis>0.007706054952</SemiMinorAxis>
                <Orientation>0.00818623322994</Orientation>
                <UnitVariance>0.60000002384186</UnitVariance>
            </QualityControl3>
        </PointRecord>

        <PointRecord ID="000003c4" TimeStamp="2018-11-01T11:32:34">
            <Name>a10129</Name>
            <Code>49.5x49.5</Code>
            <Method>GpsStaticObservation</Method>
            <SurveyMethod>NetworkFix</SurveyMethod>
            <Classification>Normal</Classification>
            <Deleted>false</Deleted>

            <ECEFDeltas>
                <DeltaX>-20206.501767587</DeltaX>
                <DeltaY>407.58541152882</DeltaY>
                <DeltaZ>14865.178314622</DeltaZ>
            </ECEFDeltas>
            <ReferenceRecordID>00000038</ReferenceRecordID>
            <RTK_Base>PRS963733653173</RTK_Base>
            <AntennaID>0000003c</AntennaID>

            <ComputedGrid>
                <North>5750556.1112672</North>
                <East>6609610.5710009</East>
                <Elevation>173.24988359476</Elevation>
            </ComputedGrid>
            <Precision>
                <Horizontal>0.00937238961678</Horizontal>
                <Vertical>0.01335255923728</Vertical>
            </Precision>
            <QualityControl1>
                <NumberOfSatellites>17</NumberOfSatellites>
                <RelativeDOPs>true</RelativeDOPs>
                <PDOP>1.2141417264938</PDOP>
                <HDOP>0.69755238294601</HDOP>
                <VDOP>0.99376779794693</VDOP>
                <RMS>24.854630362569</RMS>
                <NumberOfPositionsUsed>4</NumberOfPositionsUsed>
                <HorizontalStandardDeviation/>
                <VerticalStandardDeviation/>
                <StartTime>
                    <GPSWeek>2025</GPSWeek>
                    <Seconds>383570.8</Seconds>
                </StartTime>
                <EndTime>
                    <GPSWeek>2025</GPSWeek>
                    <Seconds>383574</Seconds>
                </EndTime>
                <MonitorStatus>NotMonitored</MonitorStatus>
            </QualityControl1>
            <QualityControl3>
                <SigmaNorth>0.00859285518527</SigmaNorth>
                <SigmaEast>0.00766808819026</SigmaEast>
                <SigmaElevation>0.01763285323977</SigmaElevation>
                <CovarianceNorthEast>0.00000049660241</CovarianceNorthEast>
                <SemiMajorAxis>0.00859380885959</SemiMajorAxis>
                <SemiMinorAxis>0.00766701996326</SemiMinorAxis>
                <Orientation>0.03297618404031</Orientation>
                <UnitVariance>0.60000002384186</UnitVariance>
            </QualityControl3>
        </PointRecord>

        <PointRecord ID="000003cb" TimeStamp="2018-11-01T11:32:52">
            <Name>a10130</Name>
            <Code>49.5x49.5</Code>
            <Method>GpsStaticObservation</Method>
            <SurveyMethod>NetworkFix</SurveyMethod>
            <Classification>Normal</Classification>
            <Deleted>false</Deleted>

            <ECEFDeltas>
                <DeltaX>-20206.835271697</DeltaX>
                <DeltaY>407.50379667617</DeltaY>
                <DeltaZ>14865.512687142</DeltaZ>
            </ECEFDeltas>
            <ReferenceRecordID>00000038</ReferenceRecordID>
            <RTK_Base>PRS963733653173</RTK_Base>
            <AntennaID>0000003c</AntennaID>

            <ComputedGrid>
                <North>5750556.5870627</North>
                <East>6609610.5955484</East>
                <Elevation>173.30209082074</Elevation>
            </ComputedGrid>
            <Precision>
                <Horizontal>0.00937458127573</Horizontal>
                <Vertical>0.01339103705213</Vertical>
            </Precision>
            <QualityControl1>
                <NumberOfSatellites>17</NumberOfSatellites>
                <RelativeDOPs>true</RelativeDOPs>
                <PDOP>1.2162177562714</PDOP>
                <HDOP>0.69750791788101</HDOP>
                <VDOP>0.99633449316025</VDOP>
                <RMS>23.122223322852</RMS>
                <NumberOfPositionsUsed>5</NumberOfPositionsUsed>
                <HorizontalStandardDeviation/>
                <VerticalStandardDeviation/>
                <StartTime>
                    <GPSWeek>2025</GPSWeek>
                    <Seconds>383588.4</Seconds>
                </StartTime>
                <EndTime>
                    <GPSWeek>2025</GPSWeek>
                    <Seconds>383592.2</Seconds>
                </EndTime>
                <MonitorStatus>NotMonitored</MonitorStatus>
            </QualityControl1>
            <QualityControl3>
                <SigmaNorth>0.00859074201435</SigmaNorth>
                <SigmaEast>0.00768560869619</SigmaEast>
                <SigmaElevation>0.01767677254975</SigmaElevation>
                <CovarianceNorthEast>0.00000047740599</CovarianceNorthEast>
                <SemiMajorAxis>0.00859164074063</SemiMajorAxis>
                <SemiMinorAxis>0.00768460333347</SemiMinorAxis>
                <Orientation>0.03236022591591</Orientation>
                <UnitVariance>0.60000002384186</UnitVariance>
            </QualityControl3>
        </PointRecord>

        <PointRecord ID="000003d2" TimeStamp="2018-11-01T11:33:08">
            <Name>a10131</Name>
            <Code>49.5x49.5</Code>
            <Method>GpsStaticObservation</Method>
            <SurveyMethod>NetworkFix</SurveyMethod>
            <Classification>Normal</Classification>
            <Deleted>false</Deleted>

            <ECEFDeltas>
                <DeltaX>-20206.686406353</DeltaX>
                <DeltaY>407.05081833806</DeltaY>
                <DeltaZ>14865.537997765</DeltaZ>
            </ECEFDeltas>
            <ReferenceRecordID>00000038</ReferenceRecordID>
            <RTK_Base>PRS963733653173</RTK_Base>
            <AntennaID>0000003c</AntennaID>

            <ComputedGrid>
                <North>5750556.6014247</North>
                <East>6609610.1184321</East>
                <Elevation>173.31481073173</Elevation>
            </ComputedGrid>
            <Precision>
                <Horizontal>0.00932793694424</Horizontal>
                <Vertical>0.01335755012556</Vertical>
            </Precision>
            <QualityControl1>
                <NumberOfSatellites>17</NumberOfSatellites>
                <RelativeDOPs>true</RelativeDOPs>
                <PDOP>1.2181720733643</PDOP>
                <HDOP>0.69746440649033</HDOP>
                <VDOP>0.99874985218048</VDOP>
                <RMS>24.408427181474</RMS>
                <NumberOfPositionsUsed>4</NumberOfPositionsUsed>
                <HorizontalStandardDeviation/>
                <VerticalStandardDeviation/>
                <StartTime>
                    <GPSWeek>2025</GPSWeek>
                    <Seconds>383604.8</Seconds>
                </StartTime>
                <EndTime>
                    <GPSWeek>2025</GPSWeek>
                    <Seconds>383608</Seconds>
                </EndTime>
                <MonitorStatus>NotMonitored</MonitorStatus>
            </QualityControl1>
            <QualityControl3>
                <SigmaNorth>0.00856728851795</SigmaNorth>
                <SigmaEast>0.00767929852009</SigmaEast>
                <SigmaElevation>0.01760740764439</SigmaElevation>
                <CovarianceNorthEast>0.00000067983439</CovarianceNorthEast>
                <SemiMajorAxis>0.00856915395707</SemiMajorAxis>
                <SemiMinorAxis>0.00767721701413</SemiMinorAxis>
                <Orientation>0.04698418825865</Orientation>
                <UnitVariance>0.60000002384186</UnitVariance>
            </QualityControl3>
        </PointRecord>

        <PointRecord ID="000003d9" TimeStamp="2018-11-01T11:33:22">
            <Name>a10132</Name>
            <Code>49.5x49.5</Code>
            <Method>GpsStaticObservation</Method>
            <SurveyMethod>NetworkFix</SurveyMethod>
            <Classification>Normal</Classification>
            <Deleted>false</Deleted>

            <ECEFDeltas>
                <DeltaX>-20206.359570049</DeltaX>
                <DeltaY>407.134198396</DeltaY>
                <DeltaZ>14865.214503498</DeltaZ>
            </ECEFDeltas>
            <ReferenceRecordID>00000038</ReferenceRecordID>
            <RTK_Base>PRS963733653173</RTK_Base>
            <AntennaID>0000003c</AntennaID>

            <ComputedGrid>
                <North>5750556.1369038</North>
                <East>6609610.097538</East>
                <Elevation>173.26764925407</Elevation>
            </ComputedGrid>
            <Precision>
                <Horizontal>0.0092674529332</Horizontal>
                <Vertical>0.01329412714781</Vertical>
            </Precision>
            <QualityControl1>
                <NumberOfSatellites>17</NumberOfSatellites>
                <RelativeDOPs>true</RelativeDOPs>
                <PDOP>1.2195477485657</PDOP>
                <HDOP>0.69743281602859</HDOP>
                <VDOP>1.0004494190216</VDOP>
                <RMS>24.714185284418</RMS>
                <NumberOfPositionsUsed>4</NumberOfPositionsUsed>
                <HorizontalStandardDeviation/>
                <VerticalStandardDeviation/>
                <StartTime>
                    <GPSWeek>2025</GPSWeek>
                    <Seconds>383617.2</Seconds>
                </StartTime>
                <EndTime>
                    <GPSWeek>2025</GPSWeek>
                    <Seconds>383621.4</Seconds>
                </EndTime>
                <MonitorStatus>NotMonitored</MonitorStatus>
            </QualityControl1>
            <QualityControl3>
                <SigmaNorth>0.00850776769221</SigmaNorth>
                <SigmaEast>0.00764084979892</SigmaEast>
                <SigmaElevation>0.01751954481006</SigmaElevation>
                <CovarianceNorthEast>0.00000062448515</CovarianceNorthEast>
                <SemiMajorAxis>0.008509401232</SemiMajorAxis>
                <SemiMinorAxis>0.00763903046027</SemiMinorAxis>
                <Orientation>0.04448983073235</Orientation>
                <UnitVariance>0.60000002384186</UnitVariance>
            </QualityControl3>
        </PointRecord>

        <PointRecord ID="000003e0" TimeStamp="2018-11-01T11:33:34">
            <Name>a10133</Name>
            <Code>49.5x49.5</Code>
            <Method>GpsStaticObservation</Method>
            <SurveyMethod>NetworkFix</SurveyMethod>
            <Classification>Normal</Classification>
            <Deleted>false</Deleted>

            <ECEFDeltas>
                <DeltaX>-20206.585769248</DeltaX>
                <DeltaY>407.32622150658</DeltaY>
                <DeltaZ>14865.373517547</DeltaZ>
            </ECEFDeltas>
            <ReferenceRecordID>00000038</ReferenceRecordID>
            <RTK_Base>PRS963733653173</RTK_Base>
            <AntennaID>0000003c</AntennaID>

            <ComputedGrid>
                <North>5750556.3576315</North>
                <East>6609610.3495379</East>
                <Elevation>173.30094764336</Elevation>
            </ComputedGrid>
            <Precision>
                <Horizontal>0.00923194843318</Horizontal>
                <Vertical>0.01327009195129</Vertical>
            </Precision>
            <QualityControl1>
                <NumberOfSatellites>17</NumberOfSatellites>
                <RelativeDOPs>true</RelativeDOPs>
                <PDOP>1.2211484909058</PDOP>
                <HDOP>0.69739502668381</HDOP>
                <VDOP>1.0024265050888</VDOP>
                <RMS>26.001799198096</RMS>
                <NumberOfPositionsUsed>4</NumberOfPositionsUsed>
                <HorizontalStandardDeviation/>
                <VerticalStandardDeviation/>
                <StartTime>
                    <GPSWeek>2025</GPSWeek>
                    <Seconds>383630.6</Seconds>
                </StartTime>
                <EndTime>
                    <GPSWeek>2025</GPSWeek>
                    <Seconds>383633.8</Seconds>
                </EndTime>
                <MonitorStatus>NotMonitored</MonitorStatus>
            </QualityControl1>
            <QualityControl3>
                <SigmaNorth>0.00847622286528</SigmaNorth>
                <SigmaEast>0.00762575631961</SigmaEast>
                <SigmaElevation>0.01747975870967</SigmaElevation>
                <CovarianceNorthEast>0.0000006025457</CovarianceNorthEast>
                <SemiMajorAxis>0.0084777828306</SemiMajorAxis>
                <SemiMinorAxis>0.00762402126566</SemiMinorAxis>
                <Orientation>0.04388706386089</Orientation>
                <UnitVariance>0.60000002384186</UnitVariance>
            </QualityControl3>
        </PointRecord>

        <PointRecord ID="000003e7" TimeStamp="2018-11-01T11:34:37">
            <Name>a10134</Name>
            <Code>34.5x34.5</Code>
            <Method>GpsStaticObservation</Method>
            <SurveyMethod>NetworkFix</SurveyMethod>
            <Classification>Normal</Classification>
            <Deleted>false</Deleted>

            <ECEFDeltas>
                <DeltaX>-20211.734737665</DeltaX>
                <DeltaY>413.00459555117</DeltaY>
                <DeltaZ>14868.126925487</DeltaZ>
            </ECEFDeltas>
            <ReferenceRecordID>00000038</ReferenceRecordID>
            <RTK_Base>PRS963733653173</RTK_Base>
            <AntennaID>0000003c</AntennaID>

            <ComputedGrid>
                <North>5750560.5295273</North>
                <East>6609617.3364527</East>
                <Elevation>173.64807330618</Elevation>
            </ComputedGrid>
            <Precision>
                <Horizontal>0.009182538192</Horizontal>
                <Vertical>0.01331675131314</Vertical>
            </Precision>
            <QualityControl1>
                <NumberOfSatellites>17</NumberOfSatellites>
                <RelativeDOPs>true</RelativeDOPs>
                <PDOP>1.2281774282455</PDOP>
                <HDOP>0.69721555709839</HDOP>
                <VDOP>1.0111020803452</VDOP>
                <RMS>24.379307828974</RMS>
                <NumberOfPositionsUsed>5</NumberOfPositionsUsed>
                <HorizontalStandardDeviation/>
                <VerticalStandardDeviation/>
                <StartTime>
                    <GPSWeek>2025</GPSWeek>
                    <Seconds>383693</Seconds>
                </StartTime>
                <EndTime>
                    <GPSWeek>2025</GPSWeek>
                    <Seconds>383696.6</Seconds>
                </EndTime>
                <MonitorStatus>NotMonitored</MonitorStatus>
            </QualityControl1>
            <QualityControl3>
                <SigmaNorth>0.0085148466751</SigmaNorth>
                <SigmaEast>0.0076774735935</SigmaEast>
                <SigmaElevation>0.01745408773422</SigmaElevation>
                <CovarianceNorthEast>0.00000125508825</CovarianceNorthEast>
                <SemiMajorAxis>0.00852160807699</SemiMajorAxis>
                <SemiMinorAxis>0.00766996759921</SemiMinorAxis>
                <Orientation>0.09152861684561</Orientation>
                <UnitVariance>0.60000002384186</UnitVariance>
            </QualityControl3>
        </PointRecord>

        <PointRecord ID="000003ee" TimeStamp="2018-11-01T11:34:58">
            <Name>a10135</Name>
            <Code>34.5x34.5</Code>
            <Method>GpsStaticObservation</Method>
            <SurveyMethod>NetworkFix</SurveyMethod>
            <Classification>Normal</Classification>
            <Deleted>false</Deleted>

            <ECEFDeltas>
                <DeltaX>-20211.584895474</DeltaX>
                <DeltaY>412.86242060666</DeltaY>
                <DeltaZ>14868.049431814</DeltaZ>
            </ECEFDeltas>
            <ReferenceRecordID>00000038</ReferenceRecordID>
            <RTK_Base>PRS963733653173</RTK_Base>
            <AntennaID>0000003c</AntennaID>

            <ComputedGrid>
                <North>5750560.4041349</North>
                <East>6609617.1549546</East>
                <Elevation>173.64482015772</Elevation>
            </ComputedGrid>
            <Precision>
                <Horizontal>0.00916209276662</Horizontal>
                <Vertical>0.01332841630013</Vertical>
            </Precision>
            <QualityControl1>
                <NumberOfSatellites>17</NumberOfSatellites>
                <RelativeDOPs>true</RelativeDOPs>
                <PDOP>1.2306461334229</PDOP>
                <HDOP>0.69714742898941</HDOP>
                <VDOP>1.0141463279724</VDOP>
                <RMS>25.709556709779</RMS>
                <NumberOfPositionsUsed>4</NumberOfPositionsUsed>
                <HorizontalStandardDeviation/>
                <VerticalStandardDeviation/>
                <StartTime>
                    <GPSWeek>2025</GPSWeek>
                    <Seconds>383715.2</Seconds>
                </StartTime>
                <EndTime>
                    <GPSWeek>2025</GPSWeek>
                    <Seconds>383718.2</Seconds>
                </EndTime>
                <MonitorStatus>NotMonitored</MonitorStatus>
            </QualityControl1>
            <QualityControl3>
                <SigmaNorth>0.00847877003253</SigmaNorth>
                <SigmaEast>0.00768512766808</SigmaEast>
                <SigmaElevation>0.01746521517634</SigmaElevation>
                <CovarianceNorthEast>0.00000104083279</CovarianceNorthEast>
                <SemiMajorAxis>0.00848371628672</SemiMajorAxis>
                <SemiMinorAxis>0.00767966732383</SemiMinorAxis>
                <Orientation>0.08043427020311</Orientation>
                <UnitVariance>0.60000002384186</UnitVariance>
            </QualityControl3>
        </PointRecord>

        <PointRecord ID="000003f5" TimeStamp="2018-11-01T11:35:25">
            <Name>a10136</Name>
            <Code>34.5x34.5</Code>
            <Method>GpsStaticObservation</Method>
            <SurveyMethod>NetworkFix</SurveyMethod>
            <Classification>Normal</Classification>
            <Deleted>false</Deleted>

            <ECEFDeltas>
                <DeltaX>-20211.646582102</DeltaX>
                <DeltaY>413.18571438594</DeltaY>
                <DeltaZ>14868.033549337</DeltaZ>
            </ECEFDeltas>
            <ReferenceRecordID>00000038</ReferenceRecordID>
            <RTK_Base>PRS963733653173</RTK_Base>
            <AntennaID>0000003c</AntennaID>

            <ComputedGrid>
                <North>5750560.3618858</North>
                <East>6609617.4812296</East>
                <Elevation>173.66337320703</Elevation>
            </ComputedGrid>
            <Precision>
                <Horizontal>0.00921498565669</Horizontal>
                <Vertical>0.01345421342649</Vertical>
            </Precision>
            <QualityControl1>
                <NumberOfSatellites>17</NumberOfSatellites>
                <RelativeDOPs>true</RelativeDOPs>
                <PDOP>1.2335447072983</PDOP>
                <HDOP>0.69706392288208</HDOP>
                <VDOP>1.0177193880081</VDOP>
                <RMS>25.687448418977</RMS>
                <NumberOfPositionsUsed>4</NumberOfPositionsUsed>
                <HorizontalStandardDeviation/>
                <VerticalStandardDeviation/>
                <StartTime>
                    <GPSWeek>2025</GPSWeek>
                    <Seconds>383741.8</Seconds>
                </StartTime>
                <EndTime>
                    <GPSWeek>2025</GPSWeek>
                    <Seconds>383745</Seconds>
                </EndTime>
                <MonitorStatus>NotMonitored</MonitorStatus>
            </QualityControl1>
            <QualityControl3>
                <SigmaNorth>0.00852391310036</SigmaNorth>
                <SigmaEast>0.00776232779026</SigmaEast>
                <SigmaElevation>0.01761558651924</SigmaElevation>
                <CovarianceNorthEast>0.00000096333883</CovarianceNorthEast>
                <SemiMajorAxis>0.00852827448398</SemiMajorAxis>
                <SemiMinorAxis>0.00775753566995</SemiMinorAxis>
                <Orientation>0.07705175876617</Orientation>
                <UnitVariance>0.60000002384186</UnitVariance>
            </QualityControl3>
        </PointRecord>

        <PointRecord ID="000003fc" TimeStamp="2018-11-01T11:35:46">
            <Name>a10137</Name>
            <Code>34.5x34.5</Code>
            <Method>GpsStaticObservation</Method>
            <SurveyMethod>NetworkFix</SurveyMethod>
            <Classification>Normal</Classification>
            <Deleted>false</Deleted>

            <ECEFDeltas>
                <DeltaX>-20211.895789839</DeltaX>
                <DeltaY>413.15208623861</DeltaY>
                <DeltaZ>14868.216902397</DeltaZ>
            </ECEFDeltas>
            <ReferenceRecordID>00000038</ReferenceRecordID>
            <RTK_Base>PRS963733653173</RTK_Base>
            <AntennaID>0000003c</AntennaID>

            <ComputedGrid>
                <North>5750560.6697208</North>
                <East>6609617.5263964</East>
                <Elevation>173.65572828265</Elevation>
            </ComputedGrid>
            <Precision>
                <Horizontal>0.0091355506262</Horizontal>
                <Vertical>0.01337898219473</Vertical>
            </Precision>
            <QualityControl1>
                <NumberOfSatellites>17</NumberOfSatellites>
                <RelativeDOPs>true</RelativeDOPs>
                <PDOP>1.2359805107117</PDOP>
                <HDOP>0.69699066877365</HDOP>
                <VDOP>1.0207206010818</VDOP>
                <RMS>26.007573398059</RMS>
                <NumberOfPositionsUsed>5</NumberOfPositionsUsed>
                <HorizontalStandardDeviation/>
                <VerticalStandardDeviation/>
                <StartTime>
                    <GPSWeek>2025</GPSWeek>
                    <Seconds>383762.4</Seconds>
                </StartTime>
                <EndTime>
                    <GPSWeek>2025</GPSWeek>
                    <Seconds>383766.2</Seconds>
                </EndTime>
                <MonitorStatus>NotMonitored</MonitorStatus>
            </QualityControl1>
            <QualityControl3>
                <SigmaNorth>0.00845182873309</SigmaNorth>
                <SigmaEast>0.00772523134947</SigmaEast>
                <SigmaElevation>0.0175018068403</SigmaElevation>
                <CovarianceNorthEast>0.00000090983957</CovarianceNorthEast>
                <SemiMajorAxis>0.00845596939325</SemiMajorAxis>
                <SemiMinorAxis>0.0077206986025</SemiMinorAxis>
                <Orientation>0.07679582387209</Orientation>
                <UnitVariance>0.60000002384186</UnitVariance>
            </QualityControl3>
        </PointRecord>

        <PointRecord ID="00000403" TimeStamp="2018-11-01T11:36:28">
            <Name>a10138</Name>
            <Code>34.5x34.5</Code>
            <Method>GpsStaticObservation</Method>
            <SurveyMethod>NetworkFix</SurveyMethod>
            <Classification>Normal</Classification>
            <Deleted>false</Deleted>

            <ECEFDeltas>
                <DeltaX>-20211.842046965</DeltaX>
                <DeltaY>412.83178690495</DeltaY>
                <DeltaZ>14868.243938582</DeltaZ>
            </ECEFDeltas>
            <ReferenceRecordID>00000038</ReferenceRecordID>
            <RTK_Base>PRS963733653173</RTK_Base>
            <AntennaID>0000003c</AntennaID>

            <ComputedGrid>
                <North>5750560.7240705</North>
                <East>6609617.2053431</East>
                <Elevation>173.6419501049</Elevation>
            </ComputedGrid>
            <Precision>
                <Horizontal>0.00909597343859</Horizontal>
                <Vertical>0.01339784412087</Vertical>
            </Precision>
            <QualityControl1>
                <NumberOfSatellites>17</NumberOfSatellites>
                <RelativeDOPs>true</RelativeDOPs>
                <PDOP>1.240584731102</PDOP>
                <HDOP>0.69684463739395</HDOP>
                <VDOP>1.0263907909393</VDOP>
                <RMS>25.547398744445</RMS>
                <NumberOfPositionsUsed>4</NumberOfPositionsUsed>
                <HorizontalStandardDeviation/>
                <VerticalStandardDeviation/>
                <StartTime>
                    <GPSWeek>2025</GPSWeek>
                    <Seconds>383804.8</Seconds>
                </StartTime>
                <EndTime>
                    <GPSWeek>2025</GPSWeek>
                    <Seconds>383808</Seconds>
                </EndTime>
                <MonitorStatus>NotMonitored</MonitorStatus>
            </QualityControl1>
            <QualityControl3>
                <SigmaNorth>0.00842965207994</SigmaNorth>
                <SigmaEast>0.00774961244315</SigmaEast>
                <SigmaElevation>0.01749140769243</SigmaElevation>
                <CovarianceNorthEast>0.00000094133037</CovarianceNorthEast>
                <SemiMajorAxis>0.00843439344317</SemiMajorAxis>
                <SemiMinorAxis>0.00774445245042</SemiMinorAxis>
                <Orientation>0.08473509550095</Orientation>
                <UnitVariance>0.60000002384186</UnitVariance>
            </QualityControl3>
        </PointRecord>

        <PointRecord ID="0000040a" TimeStamp="2018-11-01T11:38:13">
            <Name>a10139</Name>
            <Code>34.5x34.5</Code>
            <Method>GpsStaticObservation</Method>
            <SurveyMethod>NetworkFix</SurveyMethod>
            <Classification>Normal</Classification>
            <Deleted>false</Deleted>

            <ECEFDeltas>
                <DeltaX>-20201.578503354</DeltaX>
                <DeltaY>369.44059881801</DeltaY>
                <DeltaZ>14871.050379</DeltaZ>
            </ECEFDeltas>
            <ReferenceRecordID>00000038</ReferenceRecordID>
            <RTK_Base>PRS963733653173</RTK_Base>
            <AntennaID>0000003c</AntennaID>

            <ComputedGrid>
                <North>5750565.3261798</North>
                <East>6609572.7718532</East>
                <Elevation>172.83679246012</Elevation>
            </ComputedGrid>
            <Precision>
                <Horizontal>0.00893090027552</Horizontal>
                <Vertical>0.01333919378522</Vertical>
            </Precision>
            <QualityControl1>
                <NumberOfSatellites>17</NumberOfSatellites>
                <RelativeDOPs>true</RelativeDOPs>
                <PDOP>1.2517989873886</PDOP>
                <HDOP>0.69644510746002</HDOP>
                <VDOP>1.0401862859726</VDOP>
                <RMS>23.726957212938</RMS>
                <NumberOfPositionsUsed>4</NumberOfPositionsUsed>
                <HorizontalStandardDeviation/>
                <VerticalStandardDeviation/>
                <StartTime>
                    <GPSWeek>2025</GPSWeek>
                    <Seconds>383909.6</Seconds>
                </StartTime>
                <EndTime>
                    <GPSWeek>2025</GPSWeek>
                    <Seconds>383912.8</Seconds>
                </EndTime>
                <MonitorStatus>NotMonitored</MonitorStatus>
            </QualityControl1>
            <QualityControl3>
                <SigmaNorth>0.00834250357002</SigmaNorth>
                <SigmaEast>0.007763245143</SigmaEast>
                <SigmaElevation>0.01730971969664</SigmaElevation>
                <CovarianceNorthEast>0.00000134138645</CovarianceNorthEast>
                <SemiMajorAxis>0.00835382565856</SemiMajorAxis>
                <SemiMinorAxis>0.00775106064975</SemiMinorAxis>
                <Orientation>0.14000332355499</Orientation>
                <UnitVariance>0.60000002384186</UnitVariance>
            </QualityControl3>
        </PointRecord>

        <PointRecord ID="00000411" TimeStamp="2018-11-01T11:38:26">
            <Name>a10140</Name>
            <Code>34.5x34.5</Code>
            <Method>GpsStaticObservation</Method>
            <SurveyMethod>NetworkFix</SurveyMethod>
            <Classification>Normal</Classification>
            <Deleted>false</Deleted>

            <ECEFDeltas>
                <DeltaX>-20201.494359346</DeltaX>
                <DeltaY>369.63607367361</DeltaY>
                <DeltaZ>14870.95144658</DeltaZ>
            </ECEFDeltas>
            <ReferenceRecordID>00000038</ReferenceRecordID>
            <RTK_Base>PRS963733653173</RTK_Base>
            <AntennaID>0000003c</AntennaID>

            <ComputedGrid>
                <North>5750565.1546203</North>
                <East>6609572.9315901</East>
                <Elevation>172.84835865225</Elevation>
            </ComputedGrid>
            <Precision>
                <Horizontal>0.00888897916563</Horizontal>
                <Vertical>0.013297160575</Vertical>
            </Precision>
            <QualityControl1>
                <NumberOfSatellites>17</NumberOfSatellites>
                <RelativeDOPs>true</RelativeDOPs>
                <PDOP>1.2530509233475</PDOP>
                <HDOP>0.69639629125595</HDOP>
                <VDOP>1.04172539711</VDOP>
                <RMS>21.862988605311</RMS>
                <NumberOfPositionsUsed>4</NumberOfPositionsUsed>
                <HorizontalStandardDeviation/>
                <VerticalStandardDeviation/>
                <StartTime>
                    <GPSWeek>2025</GPSWeek>
                    <Seconds>383922.2</Seconds>
                </StartTime>
                <EndTime>
                    <GPSWeek>2025</GPSWeek>
                    <Seconds>383925.4</Seconds>
                </EndTime>
                <MonitorStatus>NotMonitored</MonitorStatus>
            </QualityControl1>
            <QualityControl3>
                <SigmaNorth>0.00830554775894</SigmaNorth>
                <SigmaEast>0.00773959280923</SigmaEast>
                <SigmaElevation>0.01724810712039</SigmaElevation>
                <CovarianceNorthEast>0.00000130368687</CovarianceNorthEast>
                <SemiMajorAxis>0.00831658486277</SemiMajorAxis>
                <SemiMinorAxis>0.00772773195058</SemiMinorAxis>
                <Orientation>0.13980375230312</Orientation>
                <UnitVariance>0.60000002384186</UnitVariance>
            </QualityControl3>
        </PointRecord>

        <PointRecord ID="00000418" TimeStamp="2018-11-01T11:38:38">
            <Name>a10141</Name>
            <Code>34.5x34.5</Code>
            <Method>GpsStaticObservation</Method>
            <SurveyMethod>NetworkFix</SurveyMethod>
            <Classification>Normal</Classification>
            <Deleted>false</Deleted>

            <ECEFDeltas>
                <DeltaX>-20201.401944214</DeltaX>
                <DeltaY>369.3200339661</DeltaY>
                <DeltaZ>14870.944696015</DeltaZ>
            </ECEFDeltas>
            <ReferenceRecordID>00000038</ReferenceRecordID>
            <RTK_Base>PRS963733653173</RTK_Base>
            <AntennaID>0000003c</AntennaID>

            <ComputedGrid>
                <North>5750565.158141</North>
                <East>6609572.602691</East>
                <Elevation>172.83137437207</Elevation>
            </ComputedGrid>
            <Precision>
                <Horizontal>0.00885273917007</Horizontal>
                <Vertical>0.01326335150191</Vertical>
            </Precision>
            <QualityControl1>
                <NumberOfSatellites>17</NumberOfSatellites>
                <RelativeDOPs>true</RelativeDOPs>
                <PDOP>1.2542961835861</PDOP>
                <HDOP>0.69634687900543</HDOP>
                <VDOP>1.0432560443878</VDOP>
                <RMS>23.519646441727</RMS>
                <NumberOfPositionsUsed>4</NumberOfPositionsUsed>
                <HorizontalStandardDeviation/>
                <VerticalStandardDeviation/>
                <StartTime>
                    <GPSWeek>2025</GPSWeek>
                    <Seconds>383934.8</Seconds>
                </StartTime>
                <EndTime>
                    <GPSWeek>2025</GPSWeek>
                    <Seconds>383937.8</Seconds>
                </EndTime>
                <MonitorStatus>NotMonitored</MonitorStatus>
            </QualityControl1>
            <QualityControl3>
                <SigmaNorth>0.00827456824481</SigmaNorth>
                <SigmaEast>0.00772199034691</SigmaEast>
                <SigmaElevation>0.01719635911286</SigmaElevation>
                <CovarianceNorthEast>0.0000012810932</CovarianceNorthEast>
                <SemiMajorAxis>0.00828555412591</SemiMajorAxis>
                <SemiMinorAxis>0.00771020166576</SemiMinorAxis>
                <Orientation>0.1410648226738</Orientation>
                <UnitVariance>0.60000002384186</UnitVariance>
            </QualityControl3>
        </PointRecord>

        <PointRecord ID="0000041f" TimeStamp="2018-11-01T11:38:48">
            <Name>a10142</Name>
            <Code>34.5x34.5</Code>
            <Method>GpsStaticObservation</Method>
            <SurveyMethod>NetworkFix</SurveyMethod>
            <Classification>Normal</Classification>
            <Deleted>false</Deleted>

            <ECEFDeltas>
                <DeltaX>-20201.66228725</DeltaX>
                <DeltaY>369.25935337809</DeltaY>
                <DeltaZ>14871.147819401</DeltaZ>
            </ECEFDeltas>
            <ReferenceRecordID>00000038</ReferenceRecordID>
            <RTK_Base>PRS963733653173</RTK_Base>
            <AntennaID>0000003c</AntennaID>

            <ComputedGrid>
                <North>5750565.4930891</North>
                <East>6609572.6255065</East>
                <Elevation>172.82720735662</Elevation>
            </ComputedGrid>
            <Precision>
                <Horizontal>0.00881873063703</Horizontal>
                <Vertical>0.01322926833564</Vertical>
            </Precision>
            <QualityControl1>
                <NumberOfSatellites>17</NumberOfSatellites>
                <RelativeDOPs>true</RelativeDOPs>
                <PDOP>1.2553288936615</PDOP>
                <HDOP>0.69629687070847</HDOP>
                <VDOP>1.0445252656937</VDOP>
                <RMS>24.837578989958</RMS>
                <NumberOfPositionsUsed>4</NumberOfPositionsUsed>
                <HorizontalStandardDeviation/>
                <VerticalStandardDeviation/>
                <StartTime>
                    <GPSWeek>2025</GPSWeek>
                    <Seconds>383944.8</Seconds>
                </StartTime>
                <EndTime>
                    <GPSWeek>2025</GPSWeek>
                    <Seconds>383948</Seconds>
                </EndTime>
                <MonitorStatus>NotMonitored</MonitorStatus>
            </QualityControl1>
            <QualityControl3>
                <SigmaNorth>0.00824617315084</SigmaNorth>
                <SigmaEast>0.00770391058177</SigmaEast>
                <SigmaElevation>0.01714515499771</SigmaElevation>
                <CovarianceNorthEast>0.0000012703091</CovarianceNorthEast>
                <SemiMajorAxis>0.0082572447136</SemiMajorAxis>
                <SemiMinorAxis>0.00769204320386</SemiMinorAxis>
                <Orientation>0.14285308122635</Orientation>
                <UnitVariance>0.60000002384186</UnitVariance>
            </QualityControl3>
        </PointRecord>

        <PointRecord ID="00000426" TimeStamp="2018-11-01T11:39:01">
            <Name>a10143</Name>
            <Code>34.5x34.5</Code>
            <Method>GpsStaticObservation</Method>
            <SurveyMethod>NetworkFix</SurveyMethod>
            <Classification>Normal</Classification>
            <Deleted>false</Deleted>

            <ECEFDeltas>
                <DeltaX>-20201.747241843</DeltaX>
                <DeltaY>369.57385412836</DeltaY>
                <DeltaZ>14871.13605214</DeltaZ>
            </ECEFDeltas>
            <ReferenceRecordID>00000038</ReferenceRecordID>
            <RTK_Base>PRS963733653173</RTK_Base>
            <AntennaID>0000003c</AntennaID>

            <ComputedGrid>
                <North>5750565.4729302</North>
                <East>6609572.9508167</East>
                <Elevation>172.83364354698</Elevation>
            </ComputedGrid>
            <Precision>
                <Horizontal>0.00879016069959</Horizontal>
                <Vertical>0.01320983829339</Vertical>
            </Precision>
            <QualityControl1>
                <NumberOfSatellites>17</NumberOfSatellites>
                <RelativeDOPs>true</RelativeDOPs>
                <PDOP>1.2567665576935</PDOP>
                <HDOP>0.69624626636505</HDOP>
                <VDOP>1.0462920665741</VDOP>
                <RMS>21.608123196322</RMS>
                <NumberOfPositionsUsed>4</NumberOfPositionsUsed>
                <HorizontalStandardDeviation/>
                <VerticalStandardDeviation/>
                <StartTime>
                    <GPSWeek>2025</GPSWeek>
                    <Seconds>383958.2</Seconds>
                </StartTime>
                <EndTime>
                    <GPSWeek>2025</GPSWeek>
                    <Seconds>383961.2</Seconds>
                </EndTime>
                <MonitorStatus>NotMonitored</MonitorStatus>
            </QualityControl1>
            <QualityControl3>
                <SigmaNorth>0.00822520349175</SigmaNorth>
                <SigmaEast>0.00769515009597</SigmaEast>
                <SigmaElevation>0.01710970327258</SigmaElevation>
                <CovarianceNorthEast>0.00000126866121</CovarianceNorthEast>
                <SemiMajorAxis>0.0082365386188</SemiMajorAxis>
                <SemiMinorAxis>0.00768301589414</SemiMinorAxis>
                <Orientation>0.14603996276855</Orientation>
                <UnitVariance>0.60000002384186</UnitVariance>
            </QualityControl3>
        </PointRecord>

        <PointRecord ID="0000042d" TimeStamp="2018-11-01T11:39:42">
            <Name>a10144</Name>
            <Code>fi660mm</Code>
            <Method>GpsStaticObservation</Method>
            <SurveyMethod>NetworkFix</SurveyMethod>
            <Classification>Normal</Classification>
            <Deleted>false</Deleted>

            <ECEFDeltas>
                <DeltaX>-20188.172868438</DeltaX>
                <DeltaY>364.97046225728</DeltaY>
                <DeltaZ>14861.978289647</DeltaZ>
            </ECEFDeltas>
            <ReferenceRecordID>00000038</ReferenceRecordID>
            <RTK_Base>PRS963733653173</RTK_Base>
            <AntennaID>0000003c</AntennaID>

            <ComputedGrid>
                <North>5750550.7817934</North>
                <East>6609564.3809362</East>
                <Elevation>172.57062232758</Elevation>
            </ComputedGrid>
            <Precision>
                <Horizontal>0.00877237750143</Horizontal>
                <Vertical>0.01324916494267</Vertical>
            </Precision>
            <QualityControl1>
                <NumberOfSatellites>17</NumberOfSatellites>
                <RelativeDOPs>true</RelativeDOPs>
                <PDOP>1.2608211040497</PDOP>
                <HDOP>0.69606518745422</HDOP>
                <VDOP>1.051273226738</VDOP>
                <RMS>25.070269118276</RMS>
                <NumberOfPositionsUsed>4</NumberOfPositionsUsed>
                <HorizontalStandardDeviation/>
                <VerticalStandardDeviation/>
                <StartTime>
                    <GPSWeek>2025</GPSWeek>
                    <Seconds>383999.2</Seconds>
                </StartTime>
                <EndTime>
                    <GPSWeek>2025</GPSWeek>
                    <Seconds>384002.4</Seconds>
                </EndTime>
                <MonitorStatus>NotMonitored</MonitorStatus>
            </QualityControl1>
            <QualityControl3>
                <SigmaNorth>0.00822581443936</SigmaNorth>
                <SigmaEast>0.00773018784821</SigmaEast>
                <SigmaElevation>0.01712907105684</SigmaElevation>
                <CovarianceNorthEast>0.0000013098836</CovarianceNorthEast>
                <SemiMajorAxis>0.00823864899576</SemiMajorAxis>
                <SemiMinorAxis>0.00771650718525</SemiMinorAxis>
                <Orientation>0.15994684398174</Orientation>
                <UnitVariance>0.60000002384186</UnitVariance>
            </QualityControl3>
        </PointRecord>

        <PointRecord ID="00000434" TimeStamp="2018-11-01T11:40:04">
            <Name>a10145</Name>
            <Code>fi660mm</Code>
            <Method>GpsStaticObservation</Method>
            <SurveyMethod>NetworkFix</SurveyMethod>
            <Classification>Normal</Classification>
            <Deleted>false</Deleted>

            <ECEFDeltas>
                <DeltaX>-20189.185867605</DeltaX>
                <DeltaY>360.25196949788</DeltaY>
                <DeltaZ>14864.004245177</DeltaZ>
            </ECEFDeltas>
            <ReferenceRecordID>00000038</ReferenceRecordID>
            <RTK_Base>PRS963733653173</RTK_Base>
            <AntennaID>0000003c</AntennaID>

            <ComputedGrid>
                <North>5750553.9375928</North>
                <East>6609560.2051663</East>
                <Elevation>172.59863922401</Elevation>
            </ComputedGrid>
            <Precision>
                <Horizontal>0.00865196968155</Horizontal>
                <Vertical>0.01310107763611</Vertical>
            </Precision>
            <QualityControl1>
                <NumberOfSatellites>17</NumberOfSatellites>
                <RelativeDOPs>true</RelativeDOPs>
                <PDOP>1.2629170417786</PDOP>
                <HDOP>0.69598054885864</HDOP>
                <VDOP>1.0538479089737</VDOP>
                <RMS>23.004469837536</RMS>
                <NumberOfPositionsUsed>4</NumberOfPositionsUsed>
                <HorizontalStandardDeviation/>
                <VerticalStandardDeviation/>
                <StartTime>
                    <GPSWeek>2025</GPSWeek>
                    <Seconds>384020.6</Seconds>
                </StartTime>
                <EndTime>
                    <GPSWeek>2025</GPSWeek>
                    <Seconds>384023.6</Seconds>
                </EndTime>
                <MonitorStatus>NotMonitored</MonitorStatus>
            </QualityControl1>
            <QualityControl3>
                <SigmaNorth>0.0081645892933</SigmaNorth>
                <SigmaEast>0.00768216466531</SigmaEast>
                <SigmaElevation>0.01688634231687</SigmaElevation>
                <CovarianceNorthEast>0.00000193328606</CovarianceNorthEast>
                <SemiMajorAxis>0.00819277763367</SemiMajorAxis>
                <SemiMinorAxis>0.00765209551901</SemiMinorAxis>
                <Orientation>0.23412822186947</Orientation>
                <UnitVariance>0.60000002384186</UnitVariance>
            </QualityControl3>
        </PointRecord>

        <PointRecord ID="0000043b" TimeStamp="2018-11-01T11:40:58">
            <Name>a10146</Name>
            <Code>fi660mm</Code>
            <Method>GpsStaticObservation</Method>
            <SurveyMethod>NetworkFix</SurveyMethod>
            <Classification>Normal</Classification>
            <Deleted>false</Deleted>

            <ECEFDeltas>
                <DeltaX>-20179.358552372</DeltaX>
                <DeltaY>327.78439050284</DeltaY>
                <DeltaZ>14865.27001185</DeltaZ>
            </ECEFDeltas>
            <ReferenceRecordID>00000038</ReferenceRecordID>
            <RTK_Base>PRS963733653173</RTK_Base>
            <AntennaID>0000003c</AntennaID>

            <ComputedGrid>
                <North>5750555.2591646</North>
                <East>6609526.2837525</East>
                <Elevation>172.58917112933</Elevation>
            </ComputedGrid>
            <Precision>
                <Horizontal>0.0083885476055</Horizontal>
                <Vertical>0.01278642497895</Vertical>
            </Precision>
            <QualityControl1>
                <NumberOfSatellites>17</NumberOfSatellites>
                <RelativeDOPs>true</RelativeDOPs>
                <PDOP>1.2682931423187</PDOP>
                <HDOP>0.69572854042053</HDOP>
                <VDOP>1.060450553894</VDOP>
                <RMS>22.402771732263</RMS>
                <NumberOfPositionsUsed>4</NumberOfPositionsUsed>
                <HorizontalStandardDeviation/>
                <VerticalStandardDeviation/>
                <StartTime>
                    <GPSWeek>2025</GPSWeek>
                    <Seconds>384074.4</Seconds>
                </StartTime>
                <EndTime>
                    <GPSWeek>2025</GPSWeek>
                    <Seconds>384077.6</Seconds>
                </EndTime>
                <MonitorStatus>NotMonitored</MonitorStatus>
            </QualityControl1>
            <QualityControl3>
                <SigmaNorth>0.00796861201525</SigmaNorth>
                <SigmaEast>0.00762263033539</SigmaEast>
                <SigmaElevation>0.01637571491301</SigmaElevation>
                <CovarianceNorthEast>0.00000030388537</CovarianceNorthEast>
                <SemiMajorAxis>0.00796968210489</SemiMajorAxis>
                <SemiMinorAxis>0.00762151088566</SemiMinorAxis>
                <Orientation>0.05609815940261</Orientation>
                <UnitVariance>0.60000002384186</UnitVariance>
            </QualityControl3>
        </PointRecord>

        <PointRecord ID="00000442" TimeStamp="2018-11-01T11:41:44">
            <Name>a10147</Name>
            <Code>zasowa</Code>
            <Method>GpsStaticObservation</Method>
            <SurveyMethod>NetworkFix</SurveyMethod>
            <Classification>Normal</Classification>
            <Deleted>false</Deleted>

            <ECEFDeltas>
                <DeltaX>-20184.109478968</DeltaX>
                <DeltaY>329.2195991599</DeltaY>
                <DeltaZ>14868.490743123</DeltaZ>
            </ECEFDeltas>
            <ReferenceRecordID>00000038</ReferenceRecordID>
            <RTK_Base>PRS963733653173</RTK_Base>
            <AntennaID>0000003c</AntennaID>

            <ComputedGrid>
                <North>5750560.4533487</North>
                <East>6609529.1161965</East>
                <Elevation>172.65704930069</Elevation>
            </ComputedGrid>
            <Precision>
                <Horizontal>0.0084651551863</Horizontal>
                <Vertical>0.01297252141797</Vertical>
            </Precision>
            <QualityControl1>
                <NumberOfSatellites>17</NumberOfSatellites>
                <RelativeDOPs>true</RelativeDOPs>
                <PDOP>1.2726564407349</PDOP>
                <HDOP>0.69551795721054</HDOP>
                <VDOP>1.0658094882965</VDOP>
                <RMS>24.474265151902</RMS>
                <NumberOfPositionsUsed>4</NumberOfPositionsUsed>
                <HorizontalStandardDeviation/>
                <VerticalStandardDeviation/>
                <StartTime>
                    <GPSWeek>2025</GPSWeek>
                    <Seconds>384119.6</Seconds>
                </StartTime>
                <EndTime>
                    <GPSWeek>2025</GPSWeek>
                    <Seconds>384123.6</Seconds>
                </EndTime>
                <MonitorStatus>NotMonitored</MonitorStatus>
            </QualityControl1>
            <QualityControl3>
                <SigmaNorth>0.0080147171393</SigmaNorth>
                <SigmaEast>0.00764767080545</SigmaEast>
                <SigmaElevation>0.01664890348911</SigmaElevation>
                <CovarianceNorthEast>0.00000110775591</CovarianceNorthEast>
                <SemiMajorAxis>0.00802756194025</SemiMajorAxis>
                <SemiMinorAxis>0.0076341861859</SemiMinorAxis>
                <Orientation>0.18392239511013</Orientation>
                <UnitVariance>0.60000002384186</UnitVariance>
            </QualityControl3>
        </PointRecord>

        <PointRecord ID="00000449" TimeStamp="2018-11-01T11:42:29">
            <Name>a10148</Name>
            <Code>fi660mm</Code>
            <Method>GpsStaticObservation</Method>
            <SurveyMethod>NetworkFix</SurveyMethod>
            <Classification>Normal</Classification>
            <Deleted>false</Deleted>

            <ECEFDeltas>
                <DeltaX>-20184.98621713</DeltaX>
                <DeltaY>327.07845806843</DeltaY>
                <DeltaZ>14870.048021218</DeltaZ>
            </ECEFDeltas>
            <ReferenceRecordID>00000038</ReferenceRecordID>
            <RTK_Base>PRS963733653173</RTK_Base>
            <AntennaID>0000003c</AntennaID>

            <ComputedGrid>
                <North>5750562.591226</North>
                <East>6609527.3457894</East>
                <Elevation>172.92910841892</Elevation>
            </ComputedGrid>
            <Precision>
                <Horizontal>0.00851006195779</Horizontal>
                <Vertical>0.01310927464597</Vertical>
            </Precision>
            <QualityControl1>
                <NumberOfSatellites>17</NumberOfSatellites>
                <RelativeDOPs>true</RelativeDOPs>
                <PDOP>1.2768905162811</PDOP>
                <HDOP>0.69528061151505</HDOP>
                <VDOP>1.0710098743439</VDOP>
                <RMS>22.648629454667</RMS>
                <NumberOfPositionsUsed>4</NumberOfPositionsUsed>
                <HorizontalStandardDeviation/>
                <VerticalStandardDeviation/>
                <StartTime>
                    <GPSWeek>2025</GPSWeek>
                    <Seconds>384165.8</Seconds>
                </StartTime>
                <EndTime>
                    <GPSWeek>2025</GPSWeek>
                    <Seconds>384169</Seconds>
                </EndTime>
                <MonitorStatus>NotMonitored</MonitorStatus>
            </QualityControl1>
            <QualityControl3>
                <SigmaNorth>0.00806519482285</SigmaNorth>
                <SigmaEast>0.00771266780794</SigmaEast>
                <SigmaElevation>0.01681044697762</SigmaElevation>
                <CovarianceNorthEast>0.00000142502154</CovarianceNorthEast>
                <SemiMajorAxis>0.00808648206294</SemiMajorAxis>
                <SemiMinorAxis>0.00769034493715</SemiMinorAxis>
                <Orientation>0.23676013946533</Orientation>
                <UnitVariance>0.60000002384186</UnitVariance>
            </QualityControl3>
        </PointRecord>

        <PointRecord ID="00000450" TimeStamp="2018-11-01T11:43:15">
            <Name>a10149</Name>
            <Code>fi660mm</Code>
            <Method>GpsStaticObservation</Method>
            <SurveyMethod>NetworkFix</SurveyMethod>
            <Classification>Normal</Classification>
            <Deleted>false</Deleted>

            <ECEFDeltas>
                <DeltaX>-20190.07736876</DeltaX>
                <DeltaY>326.17317736545</DeltaY>
                <DeltaZ>14874.092069893</DeltaZ>
            </ECEFDeltas>
            <ReferenceRecordID>00000038</ReferenceRecordID>
            <RTK_Base>PRS963733653173</RTK_Base>
            <AntennaID>0000003c</AntennaID>

            <ComputedGrid>
                <North>5750569.1172592</North>
                <East>6609528.057633</East>
                <Elevation>172.96238963261</Elevation>
            </ComputedGrid>
            <Precision>
                <Horizontal>0.00847579538422</Horizontal>
                <Vertical>0.01312230157236</Vertical>
            </Precision>
            <QualityControl1>
                <NumberOfSatellites>17</NumberOfSatellites>
                <RelativeDOPs>true</RelativeDOPs>
                <PDOP>1.2809878587723</PDOP>
                <HDOP>0.6950455904007</HDOP>
                <VDOP>1.0760437250137</VDOP>
                <RMS>20.467454012026</RMS>
                <NumberOfPositionsUsed>4</NumberOfPositionsUsed>
                <HorizontalStandardDeviation/>
                <VerticalStandardDeviation/>
                <StartTime>
                    <GPSWeek>2025</GPSWeek>
                    <Seconds>384212.2</Seconds>
                </StartTime>
                <EndTime>
                    <GPSWeek>2025</GPSWeek>
                    <Seconds>384215.2</Seconds>
                </EndTime>
                <MonitorStatus>NotMonitored</MonitorStatus>
            </QualityControl1>
            <QualityControl3>
                <SigmaNorth>0.0080482494086</SigmaNorth>
                <SigmaEast>0.00772581947967</SigmaEast>
                <SigmaElevation>0.01680061407387</SigmaElevation>
                <CovarianceNorthEast>0.00000154274039</CovarianceNorthEast>
                <SemiMajorAxis>0.0080750035122</SemiMajorAxis>
                <SemiMinorAxis>0.00769785093144</SemiMinorAxis>
                <Orientation>0.27265042066574</Orientation>
                <UnitVariance>0.60000002384186</UnitVariance>
            </QualityControl3>
        </PointRecord>

        <PointRecord ID="00000457" TimeStamp="2018-11-01T11:43:58">
            <Name>a10150</Name>
            <Code>34.5x34.5</Code>
            <Method>GpsStaticObservation</Method>
            <SurveyMethod>NetworkFix</SurveyMethod>
            <Classification>Normal</Classification>
            <Deleted>false</Deleted>

            <ECEFDeltas>
                <DeltaX>-20192.966879745</DeltaX>
                <DeltaY>334.93235017825</DeltaY>
                <DeltaZ>14873.555512855</DeltaZ>
            </ECEFDeltas>
            <ReferenceRecordID>00000038</ReferenceRecordID>
            <RTK_Base>PRS963733653173</RTK_Base>
            <AntennaID>0000003c</AntennaID>

            <ComputedGrid>
                <North>5750568.818632</North>
                <East>6609537.2876749</East>
                <Elevation>172.67288279174</Elevation>
            </ComputedGrid>
            <Precision>
                <Horizontal>0.00837883838384</Horizontal>
                <Vertical>0.0130299040321</Vertical>
            </Precision>
            <QualityControl1>
                <NumberOfSatellites>17</NumberOfSatellites>
                <RelativeDOPs>true</RelativeDOPs>
                <PDOP>1.2846031188965</PDOP>
                <HDOP>0.69482517242432</HDOP>
                <VDOP>1.0804872512817</VDOP>
                <RMS>20.552518074973</RMS>
                <NumberOfPositionsUsed>5</NumberOfPositionsUsed>
                <HorizontalStandardDeviation/>
                <VerticalStandardDeviation/>
                <StartTime>
                    <GPSWeek>2025</GPSWeek>
                    <Seconds>384253.8</Seconds>
                </StartTime>
                <EndTime>
                    <GPSWeek>2025</GPSWeek>
                    <Seconds>384257.6</Seconds>
                </EndTime>
                <MonitorStatus>NotMonitored</MonitorStatus>
            </QualityControl1>
            <QualityControl3>
                <SigmaNorth>0.00784388091415</SigmaNorth>
                <SigmaEast>0.00763678597286</SigmaEast>
                <SigmaElevation>0.01673694513738</SigmaElevation>
                <CovarianceNorthEast>0.00000360517242</CovarianceNorthEast>
                <SemiMajorAxis>0.00799180567265</SemiMajorAxis>
                <SemiMinorAxis>0.00748184463009</SemiMinorAxis>
                <Orientation>0.57620656490326</Orientation>
                <UnitVariance>0.60000002384186</UnitVariance>
            </QualityControl3>
        </PointRecord>

        <PointRecord ID="0000045e" TimeStamp="2018-11-01T11:44:14">
            <Name>a10151</Name>
            <Code>34.5x34.5</Code>
            <Method>GpsStaticObservation</Method>
            <SurveyMethod>NetworkFix</SurveyMethod>
            <Classification>Normal</Classification>
            <Deleted>false</Deleted>

            <ECEFDeltas>
                <DeltaX>-20192.878900301</DeltaX>
                <DeltaY>335.1228046054</DeltaY>
                <DeltaZ>14873.454918528</DeltaZ>
            </ECEFDeltas>
            <ReferenceRecordID>00000038</ReferenceRecordID>
            <RTK_Base>PRS963733653173</RTK_Base>
            <AntennaID>0000003c</AntennaID>

            <ComputedGrid>
                <North>5750568.6443973</North>
                <East>6609537.4414528</East>
                <Elevation>172.68433193269</Elevation>
            </ComputedGrid>
            <Precision>
                <Horizontal>0.00839858878242</Horizontal>
                <Vertical>0.01308221017127</Vertical>
            </Precision>
            <QualityControl1>
                <NumberOfSatellites>17</NumberOfSatellites>
                <RelativeDOPs>true</RelativeDOPs>
                <PDOP>1.2859476804733</PDOP>
                <HDOP>0.694739818573</HDOP>
                <VDOP>1.0821403264999</VDOP>
                <RMS>22.210442183311</RMS>
                <NumberOfPositionsUsed>4</NumberOfPositionsUsed>
                <HorizontalStandardDeviation/>
                <VerticalStandardDeviation/>
                <StartTime>
                    <GPSWeek>2025</GPSWeek>
                    <Seconds>384270.4</Seconds>
                </StartTime>
                <EndTime>
                    <GPSWeek>2025</GPSWeek>
                    <Seconds>384273.4</Seconds>
                </EndTime>
                <MonitorStatus>NotMonitored</MonitorStatus>
            </QualityControl1>
            <QualityControl3>
                <SigmaNorth>0.00791577715427</SigmaNorth>
                <SigmaEast>0.00768609205261</SigmaEast>
                <SigmaElevation>0.01676500402391</SigmaElevation>
                <CovarianceNorthEast>0.00000298339501</CovarianceNorthEast>
                <SemiMajorAxis>0.00802171137184</SemiMajorAxis>
                <SemiMinorAxis>0.00757546536624</SemiMinorAxis>
                <Orientation>0.51497691869736</Orientation>
                <UnitVariance>0.60000002384186</UnitVariance>
            </QualityControl3>
        </PointRecord>

        <PointRecord ID="00000465" TimeStamp="2018-11-01T11:44:28">
            <Name>a10152</Name>
            <Code>34.5x34.5</Code>
            <Method>GpsStaticObservation</Method>
            <SurveyMethod>NetworkFix</SurveyMethod>
            <Classification>Normal</Classification>
            <Deleted>false</Deleted>

            <ECEFDeltas>
                <DeltaX>-20192.796677273</DeltaX>
                <DeltaY>334.81879829057</DeltaY>
                <DeltaZ>14873.471454493</DeltaZ>
            </ECEFDeltas>
            <ReferenceRecordID>00000038</ReferenceRecordID>
            <RTK_Base>PRS963733653173</RTK_Base>
            <AntennaID>0000003c</AntennaID>

            <ComputedGrid>
                <North>5750568.6669919</North>
                <East>6609537.1268952</East>
                <Elevation>172.68223285888</Elevation>
            </ComputedGrid>
            <Precision>
                <Horizontal>0.00839497169573</Horizontal>
                <Vertical>0.01309525438262</Vertical>
            </Precision>
            <QualityControl1>
                <NumberOfSatellites>17</NumberOfSatellites>
                <RelativeDOPs>true</RelativeDOPs>
                <PDOP>1.2871088981628</PDOP>
                <HDOP>0.69466453790665</HDOP>
                <VDOP>1.0835683345795</VDOP>
                <RMS>23.960802508028</RMS>
                <NumberOfPositionsUsed>4</NumberOfPositionsUsed>
                <HorizontalStandardDeviation/>
                <VerticalStandardDeviation/>
                <StartTime>
                    <GPSWeek>2025</GPSWeek>
                    <Seconds>384284.8</Seconds>
                </StartTime>
                <EndTime>
                    <GPSWeek>2025</GPSWeek>
                    <Seconds>384287.8</Seconds>
                </EndTime>
                <MonitorStatus>NotMonitored</MonitorStatus>
            </QualityControl1>
            <QualityControl3>
                <SigmaNorth>0.00794472824782</SigmaNorth>
                <SigmaEast>0.00770660862327</SigmaEast>
                <SigmaElevation>0.01675584167242</SigmaElevation>
                <CovarianceNorthEast>0.00000259531839</CovarianceNorthEast>
                <SemiMajorAxis>0.00802809279412</SemiMajorAxis>
                <SemiMinorAxis>0.00761972740293</SemiMinorAxis>
                <Orientation>0.47404539585114</Orientation>
                <UnitVariance>0.60000002384186</UnitVariance>
            </QualityControl3>
        </PointRecord>

        <PointRecord ID="0000046c" TimeStamp="2018-11-01T11:44:44">
            <Name>a10153</Name>
            <Code>34.5x34.5</Code>
            <Method>GpsStaticObservation</Method>
            <SurveyMethod>NetworkFix</SurveyMethod>
            <Classification>Normal</Classification>
            <Deleted>false</Deleted>

            <ECEFDeltas>
                <DeltaX>-20193.056594655</DeltaX>
                <DeltaY>334.74662853731</DeltaY>
                <DeltaZ>14873.65759679</DeltaZ>
            </ECEFDeltas>
            <ReferenceRecordID>00000038</ReferenceRecordID>
            <RTK_Base>PRS963733653173</RTK_Base>
            <AntennaID>0000003c</AntennaID>

            <ComputedGrid>
                <North>5750568.9939341</North>
                <East>6609537.1389158</East>
                <Elevation>172.66257591712</Elevation>
            </ComputedGrid>
            <Precision>
                <Horizontal>0.00865800575015</Horizontal>
                <Vertical>0.01250492318674</Vertical>
            </Precision>
            <QualityControl1>
                <NumberOfSatellites>18</NumberOfSatellites>
                <RelativeDOPs>true</RelativeDOPs>
                <PDOP>1.1417872905731</PDOP>
                <HDOP>0.64996641874313</HDOP>
                <VDOP>0.93874222040176</VDOP>
                <RMS>20.391423778053</RMS>
                <NumberOfPositionsUsed>4</NumberOfPositionsUsed>
                <HorizontalStandardDeviation/>
                <VerticalStandardDeviation/>
                <StartTime>
                    <GPSWeek>2025</GPSWeek>
                    <Seconds>384300.2</Seconds>
                </StartTime>
                <EndTime>
                    <GPSWeek>2025</GPSWeek>
                    <Seconds>384303.2</Seconds>
                </EndTime>
                <MonitorStatus>NotMonitored</MonitorStatus>
            </QualityControl1>
            <QualityControl3>
                <SigmaNorth>0.00786255393177</SigmaNorth>
                <SigmaEast>0.00759667996317</SigmaEast>
                <SigmaElevation>0.01631035096943</SigmaElevation>
                <CovarianceNorthEast>0.00000160560262</CovarianceNorthEast>
                <SemiMajorAxis>0.00789763312787</SemiMajorAxis>
                <SemiMinorAxis>0.00756020471454</SemiMinorAxis>
                <Orientation>0.33160907030106</Orientation>
                <UnitVariance>0.60000002384186</UnitVariance>
            </QualityControl3>
        </PointRecord>

        <PointRecord ID="00000473" TimeStamp="2018-11-01T11:45:02">
            <Name>a10154</Name>
            <Code>34.5x34.5</Code>
            <Method>GpsStaticObservation</Method>
            <SurveyMethod>NetworkFix</SurveyMethod>
            <Classification>Normal</Classification>
            <Deleted>false</Deleted>

            <ECEFDeltas>
                <DeltaX>-20193.12147695</DeltaX>
                <DeltaY>335.06575551699</DeltaY>
                <DeltaZ>14873.633551119</DeltaZ>
            </ECEFDeltas>
            <ReferenceRecordID>00000038</ReferenceRecordID>
            <RTK_Base>PRS963733653173</RTK_Base>
            <AntennaID>0000003c</AntennaID>

            <ComputedGrid>
                <North>5750568.9500512</North>
                <East>6609537.4623718</East>
                <Elevation>172.67198166712</Elevation>
            </ComputedGrid>
            <Precision>
                <Horizontal>0.00863370946548</Horizontal>
                <Vertical>0.01250139956382</Vertical>
            </Precision>
            <QualityControl1>
                <NumberOfSatellites>18</NumberOfSatellites>
                <RelativeDOPs>true</RelativeDOPs>
                <PDOP>1.1435375213623</PDOP>
                <HDOP>0.64986199140549</HDOP>
                <VDOP>0.94095039367676</VDOP>
                <RMS>24.977048630254</RMS>
                <NumberOfPositionsUsed>4</NumberOfPositionsUsed>
                <HorizontalStandardDeviation/>
                <VerticalStandardDeviation/>
                <StartTime>
                    <GPSWeek>2025</GPSWeek>
                    <Seconds>384319</Seconds>
                </StartTime>
                <EndTime>
                    <GPSWeek>2025</GPSWeek>
                    <Seconds>384322</Seconds>
                </EndTime>
                <MonitorStatus>NotMonitored</MonitorStatus>
            </QualityControl1>
            <QualityControl3>
                <SigmaNorth>0.00786706898361</SigmaNorth>
                <SigmaEast>0.00760328397155</SigmaEast>
                <SigmaElevation>0.01627910323441</SigmaElevation>
                <CovarianceNorthEast>0.00000137609891</CovarianceNorthEast>
                <SemiMajorAxis>0.00789375975728</SemiMajorAxis>
                <SemiMinorAxis>0.00757557014003</SemiMinorAxis>
                <Orientation>0.29667550325394</Orientation>
                <UnitVariance>0.60000002384186</UnitVariance>
            </QualityControl3>
        </PointRecord>

        <PointRecord ID="0000047a" TimeStamp="2018-11-01T11:47:10">
            <Name>a10155</Name>
            <Code>pik wvs</Code>
            <Method>GpsStaticObservation</Method>
            <SurveyMethod>NetworkFix</SurveyMethod>
            <Classification>Normal</Classification>
            <Deleted>false</Deleted>

            <ECEFDeltas>
                <DeltaX>-20183.407910067</DeltaX>
                <DeltaY>326.49355634348</DeltaY>
                <DeltaZ>14868.725921344</DeltaZ>
            </ECEFDeltas>
            <ReferenceRecordID>00000038</ReferenceRecordID>
            <RTK_Base>PRS963733653173</RTK_Base>
            <AntennaID>0000003c</AntennaID>

            <ComputedGrid>
                <North>5750560.7363284</North>
                <East>6609526.3057673</East>
                <Elevation>172.68581657659</Elevation>
            </ComputedGrid>
            <Precision>
                <Horizontal>0.00848185695296</Horizontal>
                <Vertical>0.01247492018808</Vertical>
            </Precision>
            <QualityControl1>
                <NumberOfSatellites>18</NumberOfSatellites>
                <RelativeDOPs>true</RelativeDOPs>
                <PDOP>1.154390335083</PDOP>
                <HDOP>0.64909303188324</HDOP>
                <VDOP>0.95463472604752</VDOP>
                <RMS>26.069888681696</RMS>
                <NumberOfPositionsUsed>4</NumberOfPositionsUsed>
                <HorizontalStandardDeviation/>
                <VerticalStandardDeviation/>
                <StartTime>
                    <GPSWeek>2025</GPSWeek>
                    <Seconds>384446.6</Seconds>
                </StartTime>
                <EndTime>
                    <GPSWeek>2025</GPSWeek>
                    <Seconds>384449.6</Seconds>
                </EndTime>
                <MonitorStatus>NotMonitored</MonitorStatus>
            </QualityControl1>
            <QualityControl3>
                <SigmaNorth>0.00782379601151</SigmaNorth>
                <SigmaEast>0.00762195792049</SigmaEast>
                <SigmaElevation>0.01612357981503</SigmaElevation>
                <CovarianceNorthEast>0.00000099440831</CovarianceNorthEast>
                <SemiMajorAxis>0.00784231815487</SemiMajorAxis>
                <SemiMinorAxis>0.007602898404</SemiMinorAxis>
                <Orientation>0.28392663598061</Orientation>
                <UnitVariance>0.60000002384186</UnitVariance>
            </QualityControl3>
        </PointRecord>

        <PointRecord ID="00000481" TimeStamp="2018-11-01T11:47:24">
            <Name>a10156</Name>
            <Code>pik wvs</Code>
            <Method>GpsStaticObservation</Method>
            <SurveyMethod>NetworkFix</SurveyMethod>
            <Classification>Normal</Classification>
            <Deleted>false</Deleted>

            <ECEFDeltas>
                <DeltaX>-20175.143779254</DeltaX>
                <DeltaY>327.94881232502</DeltaY>
                <DeltaZ>14861.924617731</DeltaZ>
            </ECEFDeltas>
            <ReferenceRecordID>00000038</ReferenceRecordID>
            <RTK_Base>PRS963733653173</RTK_Base>
            <AntennaID>0000003c</AntennaID>

            <ComputedGrid>
                <North>5750550.0003114</North>
                <East>6609525.1399897</East>
                <Elevation>172.44251929398</Elevation>
            </ComputedGrid>
            <Precision>
                <Horizontal>0.00814622995132</Horizontal>
                <Vertical>0.01291801567665</Vertical>
            </Precision>
            <QualityControl1>
                <NumberOfSatellites>17</NumberOfSatellites>
[truncated: 3,960,220 more chars]
